# Supplementary material for: The improvement path of depression and anxiety among adult women in Shanxi Province, China: a fuzzy-set qualitative comparative analysis
Source: Front Public Health. 2025 May 15;13:1531431. doi: 10.3389/fpubh.2025.1531431 (PMC12119263; doi:10.3389/fpubh.2025.1531431)
Supplement: Supplementary file 2 [file Table_2.XLSX]

## Sheet: Calibrated data
ID	Without depression symptoms	Without anxiety symptoms	Age	Married	Education	Physical training	Occupational stress	Self-rated health	Sleep duration	Social support
1	1	1	0.66	1	0.826295	0.18	0.79	0.501	0.501	0.92
2	1	0	0.96	1	0.370079	0.501	0.42	0.501	0	0.91
3	1	0	0.95	1	0.965138	0.18	0.42	0.18	0.05	0.59
4	1	1	0.35	1	0.965138	0.18	0.42	0.501	0.95	0.67
5	0	1	0.89	1	0.370079	0.18	0.42	0.82	0.05	0.98
6	0	0	0.95	0	0.581974	0.82	0.42	0.82	0.501	0.09
7	0	1	0.501	1	0.370079	0.18	0.42	0.501	0.95	0.67
8	1	1	0.501	1	0.965138	0.501	0.05	0.82	0.95	0.16
9	1	1	0.23	0	0.581974	0.05	0.42	0.501	0.05	0.16
10	0	1	0.23	1	0.370079	0.501	0.42	0.82	0.95	0.89
11	1	1	0.23	0	0.581974	0.18	0.42	0.82	0.501	0.42
12	1	0	0.29	1	0.826295	0.18	0.42	0.501	0.95	0.03
13	0	0	0.89	1	0.581974	0.05	0.42	0.501	0.05	0.94
14	1	1	0.97	1	0.965138	0.82	0.42	0.82	0.501	0.42
15	1	1	0.29	1	0.826295	0.18	0.79	0.501	0.95	0.42
16	1	1	0.93	1	0.204615	0.05	0.79	0.82	0.05	0.89
17	1	1	0.95	1	0.965138	0.95	0.16	0.82	0.05	0.98
18	1	1	1	1	0.826295	0.18	0.05	0.501	0.501	0.501
19	0	1	0.55	1	0.581974	0.18	0.42	0.501	0.501	0.501
20	1	0	0.501	1	0.826295	0.18	0.79	0.501	0.501	0.74
21	0	0	0.87	1	0.370079	0.82	0.42	0.501	0.05	0.74
22	1	1	0.55	1	0.826295	0.18	0.79	0.82	0.501	0.8
23	1	1	0.82	1	0.370079	0.501	0.42	0.501	0.95	0.59
24	1	1	0.94	1	0.826295	0.501	0.42	0.82	0.501	0.16
25	1	0	0.43	1	0.826295	0.18	0.42	0.501	0.95	0.85
26	1	0	0.23	0	0.826295	0.18	0.79	0.82	0.501	0.21
27	1	1	0.7	1	0.826295	0.18	0.79	0.501	0.95	0.67
28	0	1	0.98	1	0.204615	0.501	0.16	0.501	0.501	0.06
29	1	1	0.35	1	0.965138	0.18	0.79	0.501	0.95	0.05
30	1	1	0.93	1	0.965138	0.18	0.79	0.82	0.501	0.85
31	1	1	0.35	1	0.826295	0.18	0.79	0.501	0.501	0.92
32	1	1	0.97	1	0.965138	0.82	0.42	0.501	0.501	0.67
33	1	1	0.85	1	0.965138	0.18	0.42	0.82	0.95	0.85
34	1	1	0.93	1	0.370079	0.18	0.42	0.82	0.95	0.09
35	0	0	0.11	0	0.581974	0.18	0.42	0.501	0.501	0.16
36	1	0	0.82	1	0.965138	0.18	0.79	0.501	0.95	0.89
37	1	1	0.94	1	0.965138	0.501	0.42	0.82	0.05	0.59
38	1	1	0.96	1	0.204615	0.82	0.42	0.82	0.05	0.02
39	1	1	0.43	1	0.581974	0.501	0.79	0.82	0.95	0.12
40	1	1	0.23	1	0.826295	0.18	0.42	0.82	0.501	0.74
41	1	1	0.89	1	0.965138	0.18	0.42	0.82	0.501	0.57
42	1	1	0.94	1	0.370079	0.501	0.16	0.82	0.501	0.501
43	1	1	0.98	0	0.826295	0.82	0.42	0.501	0.95	0.34
44	1	0	0.78	1	0.826295	0.18	0.42	0.82	0.501	0.8
45	1	1	0.91	1	0.965138	0.95	0.95	0.82	0.05	0.8
46	0	1	0.74	1	0.826295	0.18	0.79	0.501	0.501	0
47	1	1	0.95	1	0.965138	0.82	0.79	0.501	0.501	0.67
48	1	1	0.99	1	0.826295	0.18	0.42	0.501	0.95	0.501
49	1	0	0.78	1	0.965138	0.501	0.42	0.501	0.501	0.97
50	1	1	0.55	1	0.581974	0.18	0.16	0.82	0.501	0.74
51	0	0	0.89	1	0.826295	0.18	0.79	0.95	0.95	0.27
52	1	1	0.66	1	0.965138	0.18	0.79	0.82	0.501	0.97
53	1	1	0.87	1	0.370079	0.82	0.05	0.501	0.95	0.85
54	1	1	0.66	1	0.965138	0.18	0.42	0.501	0.95	0.98
55	1	1	0.96	1	0.581974	0.95	0.42	0.82	0.05	0.21
56	1	1	0.85	1	0.581974	0.18	0.79	0.501	0.95	0.12
57	1	0	0.55	1	0.965138	0.501	0.42	0.82	0.95	0.501
58	1	1	0.93	1	0.965138	0.95	0.42	0.82	0.501	0.98
59	1	1	0.82	1	0.965138	0.501	0.79	0.82	0.501	0.94
60	0	0	0.55	1	0.965138	0.82	0.16	0.82	0	0.67
61	1	1	0.74	1	0.581974	0.501	0.42	0.82	0.05	0.34
62	1	1	0.78	1	0.826295	0.18	0.42	0.82	0.501	0.34
63	1	1	0.55	1	0.581974	0.18	0.42	0.501	0.95	0.16
64	0	0	0.95	1	0.965138	0.18	0.79	0.501	0	0.59
65	1	1	0.501	1	0.826295	0.18	0.42	0.82	0	0.85
66	1	1	0.95	1	0.826295	0.501	0.79	0.82	0.501	0.85
67	1	1	0.99	1	0.826295	0.501	0.05	0.95	0.05	0
68	1	1	0.99	1	0.826295	0.82	0.05	0.501	0.501	0.8
69	1	1	0.87	1	0.826295	0.18	0.95	0.501	0.95	0.89
70	1	0	0.11	0	0.826295	0.501	0.79	0.501	0.95	0.74
71	0	1	0.05	0	0.581974	0.05	0.42	0.501	0.501	0.27
72	1	1	0.97	1	0.826295	0.501	0.42	0.82	0.95	0.98
73	1	1	0.501	1	0.826295	0.95	0.16	0.82	0.95	0.59
74	1	1	0.94	1	0.370079	0.82	0.05	0.501	1	0.98
75	1	1	0.61	1	0.965138	0.18	0.42	0.82	0.501	0.27
76	1	1	0.66	0	0.965138	0.82	0.79	0.82	0.501	0.501
77	1	1	0.7	1	0.965138	0.501	0.16	0.501	1	0.96
78	1	1	0.91	1	0.581974	0.501	0.42	0.501	0.95	0.99
79	0	0	0.61	1	0.965138	0.18	0.79	0.18	0.05	0.06
80	1	1	0.82	1	0.965138	0.18	0.42	0.95	0.95	0.99
81	1	1	0.97	1	0.826295	0.18	0.16	0.501	0.95	0.8
82	1	1	0.18	0	0.581974	0.501	0.16	0.501	0.95	0.09
83	1	1	0.74	1	0.965138	0.18	0.42	0.501	0.95	0.12
84	1	1	0.29	0	0.826295	0.18	0.79	0.95	0.95	0.05
85	1	1	0.95	1	0.204615	0.82	0.42	0.95	0.95	0.01
86	1	1	0.35	0	0.965138	0.501	0.42	0.82	0.05	0.59
87	1	1	0.61	1	0.826295	0.501	0.79	0.82	0.05	0.92
88	1	1	0.61	1	0.826295	0.501	0.05	0.95	0.95	0.85
89	1	1	0.93	1	0.965138	0.501	0.42	0.18	0.501	0.96
90	1	1	0.96	1	0.826295	0.501	0.79	0.82	0.501	0.85
91	1	1	0.55	1	0.965138	0.82	0.16	0.82	0.95	0.85
92	1	1	0.23	1	0.965138	0.18	0.42	0.82	0.95	0.02
93	1	0	0.501	1	0.965138	0.05	0.79	0.501	0.501	0.27
94	1	1	0.61	1	0.965138	0.18	0.42	0.501	0.501	0.67
95	1	1	1	1	0.581974	0.82	0.42	0.501	0.05	0.16
96	1	0	0.35	1	0.826295	0.501	0.42	0.82	0.501	0.85
97	0	1	0.11	0	0.965138	0.18	0.42	0.501	0.501	0
98	0	0	0.85	1	0.826295	0.18	0.95	0.501	0	0.59
99	1	1	0.501	1	0.370079	0.82	0.42	0.501	0.95	0.74
100	1	1	0.29	1	0.826295	0.18	0.42	0.82	0.95	0.09
101	1	1	0.501	1	0.965138	0.18	0.42	0.501	0.501	0.34
102	1	1	0.78	1	0.965138	0.501	0.79	0.95	0.95	1
103	0	0	1	1	0.581974	0.18	0.79	0.501	0	0.09
104	1	1	0.74	1	0.965138	0.18	0.95	0.18	0.501	1
105	1	0	0.61	1	0.965138	0.18	0.79	0.501	0.501	0.03
106	1	1	0.18	0	0.965138	0.501	0.42	0.82	0.95	0.61
107	1	1	0.87	1	0.965138	0.82	0.42	0.501	0.05	0.33
108	1	1	0.87	1	0.370079	0.18	0.42	0.82	0.501	0.8
109	1	1	0.35	1	0.965138	0.18	0.42	0.95	0.501	0.85
110	0	0	0.99	1	0.370079	0.501	0.42	0.501	0.501	0.65
111	0	0	0.14	1	0.581974	0.05	0.42	0.501	1	0.74
112	1	1	0.29	0	0.965138	0.501	0.42	0.82	0.501	0.59
113	1	1	0.93	1	0.965138	0.82	0.05	0.501	0.95	0.42
114	1	1	0.61	1	0.826295	0.18	0.42	0.82	0.501	0.82
115	1	1	0.35	1	0.965138	0.18	0.95	0.82	0.501	0.42
116	1	0	0.23	1	0.965138	0.18	0.16	0.95	0.95	0.29
117	1	0	0.78	1	0.965138	0.501	0.79	0.82	0.501	0.67
118	0	1	0.89	1	0.581974	0.501	0.42	0.82	0.05	0.89
119	1	1	0.78	1	0.965138	0.18	0.42	0.82	0.501	0.501
120	1	0	0.23	1	0.581974	0.501	0.16	0.82	0.501	0.99
121	1	1	0.61	1	0.965138	0.18	0.79	0.82	0.501	0.74
122	1	0	0.06	0	0.826295	0.501	0.42	0.501	0.501	0.84
123	1	1	0.55	1	0.965138	0.501	0.16	0.82	0.95	0.42
124	1	1	0.95	1	0.581974	0.82	0.79	0.82	0.95	0.99
125	1	1	0.29	1	0.965138	0.501	0.42	0.82	0.501	0.91
126	1	1	0.94	1	0.370079	0.501	0.42	0.82	0.501	0.94
127	1	1	0.98	1	0.581974	0.501	0.16	0.501	0.501	0.83
128	1	1	0.93	1	0.370079	0.501	0.42	0.501	0.501	0.71
129	1	0	0.08	0	0.965138	0.501	0.42	0.501	0.05	0.42
130	0	0	0.11	0	0.965138	0.501	0.79	0.82	0.95	0.53
131	1	1	0.94	0	0.370079	0.05	0.79	0.82	0.05	0.86
132	1	1	0.82	1	0.965138	0.501	0.42	0.501	0.95	0.24
133	1	1	0.55	1	0.826295	0.18	0.42	0.18	1	0.86
134	0	1	0.87	1	0.826295	0.501	0.42	0.501	0.501	0.67
135	1	1	0.501	0	0.581974	0.82	0.42	0.501	0.501	0.21
136	1	1	0.05	0	0.826295	0.501	0.42	0.82	0.95	0.34
137	1	0	0.14	0	0.826295	0.501	0.05	0.95	0.95	0.69
138	1	1	0.7	0	0.826295	0.501	0.95	0.501	0.05	0.01
139	1	1	0.7	1	0.581974	0.18	0.42	0.82	0.501	0.4
140	1	1	0.03	0	0.581974	0.501	0.42	0.82	0.501	0.59
141	0	0	0.89	1	0.965138	0.82	0.95	0.82	0.05	0.02
142	1	1	0.93	1	0.370079	0.501	0.42	0.82	0.501	0.67
143	1	1	0.87	0	0.581974	0.18	0.42	0.82	0.501	0.34
144	0	0	0.78	1	0.581974	0.18	0.95	0.501	0.501	0.85
145	1	1	0.61	1	0.965138	0.501	0.42	0.82	0.501	0.85
146	1	1	0.87	1	0.581974	0.95	0.79	0.82	0.95	0.59
147	1	1	0.78	1	0.965138	0.501	0.42	0.501	0.95	0.09
148	1	1	0.99	1	0.826295	0.82	0.05	0.82	0.501	0.66
149	1	1	0.87	1	0.965138	0.18	0.79	0.82	0.95	0.89
150	1	1	0.91	1	0.370079	0.18	0.16	0.82	0.95	0.12
151	1	1	0.78	0	0.581974	0.18	0.79	0.501	0.95	0.94
152	0	0	0.95	1	0.965138	0.501	0.79	0.82	0.05	0.59
153	1	1	0.89	1	0.581974	0.82	0.42	0.82	0.501	0.92
154	0	1	1	1	0.581974	0.501	0.16	0.501	0.501	0.57
155	1	1	0.66	1	0.370079	0.18	0.79	0.82	0.05	0.16
156	1	1	0.18	1	0.965138	0.18	0.79	0.82	0.95	0.74
157	1	1	0.501	1	0.826295	0.18	0.42	0.501	0.95	0.55
158	0	1	0.61	1	0.965138	0.82	0.79	0.82	0.95	0.21
159	1	0	0.55	1	0.581974	0.18	0.42	0.501	0.501	0.8
160	1	0	0.29	0	0.826295	0.501	0.16	0.95	0.95	0.86
161	1	1	0.91	1	0.826295	0.18	0.79	0.95	0.05	0.42
162	1	1	0.11	0	0.826295	0.501	0.79	0.95	0.95	0.03
163	1	1	1	1	0.581974	0.82	0.16	0.82	0	0.97
164	0	1	1	1	0.370079	0.82	0.79	0.82	0.05	0.59
165	1	1	0.91	1	0.965138	0.18	0.42	0.95	0.95	0.74
166	1	1	0.29	1	0.581974	0.18	0.42	0.501	0.501	0.71
167	1	0	0.85	1	0.965138	0.501	0.79	0.501	0.05	0.501
168	0	0	0.29	1	0.581974	0.18	0.79	0.501	0.05	0.03
169	1	1	0.98	1	0.581974	0.501	0.05	0.501	0.95	0.95
170	1	1	0.55	1	0.965138	0.501	0.16	0.82	0.95	0.96
171	1	1	0.99	1	0.826295	0.05	0.42	0.82	0.501	0.78
172	1	0	0.97	1	0.204615	0.501	0.42	0.501	0.05	0.03
173	1	1	0.74	1	0.965138	0.18	0.79	0.82	0.501	0.94
174	1	1	0.89	1	0.826295	0.18	0.42	0.95	0.95	0.97
175	0	0	0.23	1	0.826295	0.18	0.79	0.82	0.501	0.86
176	1	1	0.06	0	0.965138	0.501	0.42	0.501	0.95	0.38
177	0	0	0.66	1	0.826295	0.18	0.42	0.501	0.95	0.27
178	0	0	0.14	1	0.581974	0.05	0.79	0.18	1	0.02
179	1	1	0.43	0	0.826295	0.18	0.42	0.501	1	0.02
180	0	1	0.23	1	0.965138	0.501	0.42	0.82	0.95	0.74
181	1	1	0.89	1	0.826295	0.501	0.79	0.82	0.501	0.97
182	1	1	0.35	0	0.826295	0.18	0.42	0.501	0.501	0
183	1	1	1	1	0.581974	0.82	0.05	0.82	0	0.16
184	0	1	0.99	1	0.581974	0.82	0.16	0.501	0.95	0.09
185	1	1	0.82	1	0.826295	0.82	0.42	0.82	0.501	0.71
186	1	1	0.23	1	0.370079	0.18	0.79	0.95	0.95	0.67
187	1	1	1	0	0.370079	0.18	0.42	0.501	0.501	0.09
188	0	0	0.96	1	0.581974	0.82	0.42	0.501	0.95	0.59
189	1	1	0.43	1	0.0178114	0.501	0.42	0.95	0.95	0.85
190	1	1	0.66	0	0.965138	0.18	0.42	0.501	0.05	0.59
191	1	1	0.11	0	0.965138	0.05	0.79	0.501	0.95	0.16
192	1	1	0.11	0	0.965138	0.501	0.42	0.82	1	0.67
193	1	1	0.43	1	0.826295	0.501	0.42	0.82	1	0.8
194	1	1	0.87	1	0.826295	0.18	0.42	0.501	0.501	0.92
195	1	0	0.61	1	0.581974	0.18	0.05	0.501	0.501	0.59
196	1	1	0.7	1	0.581974	0.18	0.16	0.501	0.05	0.67
197	1	1	0.61	1	0.965138	0.18	0.42	0.82	0.95	0.8
198	1	1	0.97	1	0.370079	0.501	0.42	0.501	0.95	0.1
199	1	1	0.99	1	0.370079	0.82	0.42	0.82	0.05	0.16
200	1	1	0.85	1	0.581974	0.18	0.42	0.501	0.95	0.74
201	1	1	0.66	1	0.826295	0.501	0.42	0.82	0.95	0.74
202	1	1	0.93	1	0.826295	0.18	0.95	0.501	0.501	0.42
203	1	1	0.97	1	0.204615	0.18	0.42	0.95	0.95	0.94
204	1	1	0.35	1	0.965138	0.18	0.42	0.82	0.05	0.67
205	1	1	0.501	1	0.826295	0.501	0.79	0.82	0.501	0.92
206	1	1	0.35	1	0.370079	0.18	0.42	0.501	0.95	0.89
207	1	1	0.98	1	0.826295	0.18	0.79	0.501	0.05	0.09
208	1	0	0.78	1	0.826295	0.18	0.95	0.82	0.501	0.8
209	1	1	0.66	1	0.826295	0.82	0.79	0.501	0.501	0.99
210	1	0	0.29	0	0.826295	0.05	0.42	0.501	0.05	0.34
211	1	1	0.97	1	0.370079	0.18	0.42	0.501	0.05	0.02
212	1	1	0.43	1	0.826295	0.501	0.42	0.82	0.05	0.85
213	1	0	0.7	1	0.826295	0.501	0.79	0.82	0.05	0.21
214	1	1	0.93	1	0.826295	0.18	0.42	0.82	0.501	0.34
215	0	0	0.06	0	0.826295	0.501	0.79	0.501	0.95	0.92
216	1	0	0.66	1	0.965138	0.18	0.79	0.501	0.501	0.16
217	1	0	0.35	0	0.826295	0.501	0.79	0.501	0.05	0.67
218	1	1	0.78	1	0.826295	0.18	0.42	0.82	0.95	0.85
219	1	1	0.66	1	0.826295	0.82	0.42	0.82	0.95	0.16
220	1	1	0.96	1	0.826295	0.18	0.42	0.501	0.501	0.21
221	1	1	0.74	1	0.965138	0.501	0.42	0.82	0.95	0.74
222	1	0	0.82	1	0.826295	0.18	0.79	0.82	0.05	0.06
223	1	1	0.29	1	0.965138	0.501	0.79	0.501	0.501	0.8
224	0	1	0.23	0	0.826295	0.18	0.79	0.501	0.501	0.16
225	1	1	0.43	1	0.965138	0.501	0.42	0.82	0.501	0.92
226	0	1	0.43	1	0.826295	0.18	0.79	0.501	0.95	0.02
227	1	1	0.78	1	0.826295	0.82	0.42	0.501	0.95	0.96
228	1	1	0.82	1	0.965138	0.18	0.95	0.501	0.501	0.8
229	1	1	0.29	0	0.581974	0.501	0.42	0.501	0.05	0.09
230	1	1	0.97	1	0.370079	0.82	0.05	0.501	0.05	0.59
231	1	1	0.7	1	0.826295	0.18	0.42	0.501	1	0.94
232	0	0	0.7	1	0.581974	0.18	0.16	0.82	0.05	0.21
233	1	1	0.99	1	0.370079	0.501	0.42	0.501	0.05	0.42
234	0	1	0.43	1	0.204615	0.18	0.42	0.95	0.501	0.98
235	1	1	0.74	1	0.826295	0.18	0.42	0.95	0.501	0.85
236	1	1	0.23	1	0.826295	0.82	0.79	0.501	0.95	0.85
237	0	0	0.55	1	0.965138	0.18	0.95	0.501	0	0.74
238	1	1	0.96	1	0.581974	0.501	0.42	0.82	0.501	0.16
239	1	1	0.94	1	0.581974	0.82	0.79	0.82	0.501	0.85
240	1	1	0.74	1	0.826295	0.18	0.42	0.82	0.95	0.99
241	1	1	0.18	0	0.965138	0.501	0.42	0.82	1	0.59
242	1	1	0.55	1	0.370079	0.18	0.05	0.95	1	0.21
243	1	1	0.66	1	0.826295	0.05	0.42	0.82	0.95	0.59
244	1	1	0.61	1	0.581974	0.18	0.79	0.82	0.501	0.42
245	1	1	0.78	1	0.826295	0.82	0.42	0.82	0.05	0.94
246	1	1	1	1	0.204615	0.501	0.05	0.501	0.501	0.501
247	1	1	0.66	1	0.581974	0.05	0.42	0.95	0.501	0.67
248	1	1	0.89	1	0.826295	0.18	0.79	0.501	0.05	0.85
249	1	0	0.66	1	0.826295	0.18	0.42	0.501	0.501	0.67
250	0	0	0.66	1	0.826295	0.501	0.79	0.82	0.05	0.8
251	1	1	0.91	1	0.826295	0.501	0.42	0.501	0.05	0.59
252	1	1	0.95	1	0.826295	0.82	0.79	0.95	0.95	0.99
253	1	1	0.14	0	0.826295	0.18	0.79	0.501	0.95	0.501
254	1	0	0.501	1	0.826295	0.18	0.79	0.501	0.501	0.27
255	1	1	0.29	1	0.581974	0.18	0.42	0.82	0.95	0.12
256	1	0	0.85	1	0.826295	0.05	0.95	0.82	0.501	0.89
257	1	1	0.18	0	0.370079	0.18	0.05	0.82	0.501	0.21
258	0	0	0.18	0	0.965138	0.501	0.42	0.82	0.05	0.01
259	1	0	0.08	0	0.581974	0.18	0.42	0.501	0.95	0.06
260	1	1	0.96	1	0.826295	0.18	0.79	0.82	0	0.8
261	1	1	0.78	1	0.826295	0.18	0.42	0.82	0.501	0.42
262	0	0	0.7	1	0.826295	0.18	0.79	0.501	0.05	0.27
263	1	1	0.61	1	0.826295	0.501	0.42	0.501	0.05	0.16
264	1	0	0.94	1	0.826295	0.18	0.79	0.501	0.95	0.85
265	1	1	0.66	1	0.826295	0.18	0.79	0.501	0.501	0.67
266	1	1	0.97	1	0.826295	0.82	0.42	0.501	0.501	0.8
267	1	1	0.14	0	0.826295	0.18	0.95	0.82	0.05	0.06
268	1	1	0.99	1	0.581974	0.82	0.79	0.501	0.501	0.98
269	0	1	0.89	1	0.826295	0.501	0.05	0.82	0.501	0
270	1	1	0.7	1	0.826295	0.18	0.42	0.501	0.501	0.85
271	1	1	0.87	1	0.826295	0.18	0.42	0.501	0.501	0.85
272	1	1	0.7	1	0.826295	0.18	0.79	0.82	0.501	0.67
273	1	0	0.43	1	0.826295	0.05	0.79	0.501	0.95	0.42
274	1	1	0.43	1	0.826295	0.501	0.42	0.82	0.95	0.87
275	1	0	0.85	1	0.826295	0.501	0.42	0.501	0.501	0.8
276	0	0	0.23	0	0.826295	0.18	0.42	0.501	0.05	0
277	1	0	0.501	1	0.581974	0.501	0.42	0.82	0.05	0.06
278	1	1	0.61	1	0.965138	0.82	0.79	0.82	0.95	0.92
279	1	0	0.78	1	0.826295	0.18	0.95	0.82	0.501	0.96
280	1	1	0.66	1	0.370079	0.18	0.42	0.95	0.501	0.33
281	1	1	0.04	0	0.965138	0.501	0.42	0.82	0.05	0.42
282	1	1	0.91	1	0.581974	0.05	0.79	0.501	0.05	0.94
283	1	1	0.85	1	0.965138	0.82	0.42	0.82	0.501	0.92
284	1	1	0.18	0	0.965138	0.82	0.79	0.82	0.05	0.02
285	0	0	0.05	0	0.826295	0.18	0.42	0.501	0.95	0.12
286	1	0	0.06	0	0.826295	0.18	0.95	0.501	0.95	0.21
287	1	0	0.89	1	0.965138	0.501	0.79	0.95	0.501	0.94
288	1	1	0.04	0	0.826295	0.18	0.79	0.501	0.501	0.67
289	1	1	0.29	1	0.826295	0.501	0.79	0.95	0.95	0.8
290	0	0	0.35	0	0.826295	0.501	0.95	0.82	0.05	0.27
291	1	1	1	1	0.826295	0.18	0.05	0.501	0.05	0.09
292	1	1	0.43	1	0.581974	0.18	0.79	0.501	0.95	0.05
293	0	1	0.23	0	0.965138	0.501	0.42	0.82	0.95	0.02
294	1	0	1	0	0.826295	0.501	0.16	0.501	0	0.05
295	1	1	0.14	0	0.965138	0.501	0.42	0.82	0.95	0.34
296	1	1	0.7	1	0.965138	0.18	0.42	0.82	0.95	0.42
297	1	1	0.43	1	0.965138	0.18	0.42	0.82	0.501	0.67
298	1	1	0.98	1	0.965138	0.82	0.42	0.501	0.95	0.16
299	0	1	0.501	1	0.581974	0.18	0.42	0.501	0.05	0.03
300	0	1	0.11	1	0.965138	0.18	0.42	0.501	0.501	0.85
301	1	1	0.55	1	0.826295	0.501	0.79	0.501	0.95	0.03
302	0	0	0.96	1	0.826295	0.501	0.95	0.18	0.05	0.16
303	0	1	0.93	1	0.370079	0.501	0.05	0.95	0.501	0.01
304	0	1	0.23	0	0.965138	0.82	0.42	0.82	0.95	0.01
305	1	1	0.97	1	0.581974	0.501	0.79	0.95	0.501	0.99
306	1	1	0.55	1	0.965138	0.18	0.42	0.501	0.95	0.92
307	1	1	0.23	0	0.826295	0.18	0.42	0.501	0.95	0.42
308	1	1	0.55	1	0.965138	0.18	0.79	0.501	0.501	0.42
309	1	1	0.98	1	0.965138	0.501	0.42	0.82	0.501	0.92
310	1	1	0.03	0	0.581974	0.501	0.42	0.82	0.95	0.01
311	1	1	0.05	0	0.965138	0.18	0.16	0.82	0.95	0.8
312	1	1	0.04	0	0.965138	0.501	0.79	0.82	0.501	0.42
313	0	0	0.06	0	0.826295	0.18	0.42	0.501	0.501	0.21
314	1	1	0.06	0	0.965138	0.501	0.42	0.95	0.95	0.67
315	1	1	0.74	1	0.965138	0.501	0.42	0.501	0.95	0.85
316	1	1	0.43	1	0.581974	0.18	0.42	0.501	0.501	0.67
317	1	1	0.08	0	0.581974	0.18	0.42	0.501	1	0.67
318	1	0	0.95	1	0.581974	0.18	0.42	0.82	0.501	0.24
319	0	1	0.11	1	0.826295	0.18	0.79	0.501	1	0.8
320	1	0	0.61	1	0.965138	0.18	0.42	0.501	0.95	0.34
321	1	1	0.66	1	0.581974	0.501	0.42	0.501	0.95	0.74
322	1	1	0.82	1	0.370079	0.18	0.16	0.82	0.501	0.89
323	1	1	0.78	1	0.826295	0.501	0.42	0.95	0.501	0.8
324	1	1	0.85	1	0.826295	0.18	0.79	0.501	0.95	0.8
325	1	1	0.89	1	0.965138	0.95	0.79	0.82	0.95	0.8
326	1	1	0.61	1	0.965138	0.18	0.16	0.82	0.95	0.67
327	1	1	0.18	0	0.965138	0.18	0.42	0.18	0.95	0.501
328	1	1	0.82	1	0.581974	0.18	0.42	0.82	0.501	0.64
329	1	1	0.23	1	0.370079	0.05	0.42	0.82	0.501	0.27
330	1	1	0.66	1	0.826295	0.18	0.42	0.501	0.95	0.05
331	1	1	0.93	1	0.826295	0.82	0.42	0.82	0.501	0.85
332	1	1	0.18	0	0.965138	0.501	0.42	0.82	0.95	0.34
333	1	1	0.94	1	0.581974	0.501	0.42	0.82	0.95	0.92
334	1	1	0.43	1	0.965138	0.95	0.42	0.95	1	0.9
335	1	1	0.98	1	0.965138	0.18	0.79	0.82	0.05	0.74
336	1	0	0.66	1	0.826295	0.501	0.79	0.501	0.95	0.67
337	1	1	0.98	1	0.581974	0.82	0.42	0.82	0	0.42
338	1	0	0.95	1	0.826295	0.18	0.95	0.501	0.501	0
339	1	1	0.14	1	0.826295	0.501	0.42	0.82	0.95	0.85
340	1	0	0.43	1	0.965138	0.18	0.42	0.501	0.95	0.27
341	1	1	0.85	1	0.581974	0.18	0.42	0.501	0.95	0.97
342	1	1	0.99	1	0.826295	0.82	0.42	0.95	0.05	0.92
343	0	1	0.94	1	0.826295	0.18	0.79	0.501	0.95	0.42
344	1	1	0.66	1	0.581974	0.18	0.16	0.95	0.501	0.94
345	1	1	0.74	1	0.965138	0.18	0.42	0.501	0	0.8
346	1	0	0.82	1	0.581974	0.18	0.79	0.501	0.05	0.06
347	1	1	0.501	0	0.581974	0.501	0.42	0.82	0.95	0.42
348	0	0	0.98	1	0.826295	0.501	0.42	0.18	0	0.67
349	1	1	0.85	0	0.965138	0.501	0.42	0.82	0.501	0.97
350	1	1	0.74	1	0.826295	0.18	0.05	0.501	0.95	0.94
351	1	1	0.85	1	0.826295	0.18	0.79	0.501	0.501	0.94
352	1	1	0.14	1	0.581974	0.501	0.42	0.501	0.95	0.02
353	1	0	0.87	1	0.581974	0.18	0.79	0.501	0.05	0.74
354	1	1	0.82	1	0.826295	0.18	0.79	0.501	0.501	0.12
355	1	0	0.97	1	0.826295	0.18	0.79	0.82	0	0.8
356	1	1	1	1	0.826295	0.82	0.05	0.95	0.05	0.85
357	1	1	0.82	1	0.965138	0.18	0.42	0.82	0.501	1
358	1	1	0.29	0	0.826295	0.82	0.42	0.95	0.95	0.98
359	0	0	0.55	0	0.965138	0.18	0.79	0.82	0.501	0.08
360	1	1	0.7	1	0.826295	0.82	0.95	0.501	0.05	0.89
361	1	1	0.61	1	0.826295	0.501	0.79	0.82	0.501	0.34
362	1	1	0.55	1	0.826295	0.501	0.79	0.501	0.95	0.89
363	1	1	0.78	1	0.826295	0.18	0.42	0.82	0.95	0.74
364	1	1	0.501	0	0.965138	0.501	0.79	0.501	0.501	0.02
365	1	0	0.7	1	0.581974	0.18	0.79	0.501	0.501	0.74
366	1	0	0.55	1	0.965138	0.18	0.42	0.82	0.95	0.05
367	1	1	1	1	0.581974	0.18	0.05	0.501	0.05	0.21
368	0	1	0.43	1	0.826295	0.501	0.79	0.82	0.05	0.16
369	1	1	0.87	1	0.826295	0.501	0.42	0.82	0.501	0.98
370	1	0	0.61	1	0.826295	0.18	0.79	0.501	0.05	0.21
371	1	1	0.55	1	0.826295	0.18	0.79	0.82	0.501	0.96
372	1	1	0.61	1	0.581974	0.18	0.42	0.82	0.95	0.21
373	1	1	0.501	1	0.826295	0.501	0.79	0.95	0.95	0.67
374	0	1	0.18	1	0.826295	0.18	0.95	0.18	0.05	0.501
375	1	1	0.74	1	0.826295	0.501	0.95	0.501	0.05	0.85
376	1	0	0.7	1	0.826295	0.18	0.79	0.18	0.95	0.27
377	1	0	0.7	1	0.370079	0.82	0.79	0.501	0.05	0.34
378	1	1	0.87	1	0.581974	0.18	0.42	0.501	0.501	0.59
379	1	1	0.96	1	0.370079	0.18	0.16	0.82	0.95	0.76
380	1	1	0.23	1	0.826295	0.18	0.79	0.82	0.05	0.67
381	0	1	0.61	1	0.826295	0.82	0.42	0.95	0.95	0.69
382	0	0	0.35	1	0.826295	0.18	0.79	0.501	0.95	0.84
383	0	1	0.29	1	0.826295	0.05	0.79	0.95	0.95	0.56
384	1	1	0.94	1	0.826295	0.501	0.42	0.82	0.501	0.27
385	1	1	0.43	1	0.826295	0.18	0.95	0.501	0.95	0.74
386	1	1	0.94	1	0.826295	0.501	0.79	0.82	0.95	0.94
387	1	1	0.93	1	0.826295	0.18	0.79	0.501	0.05	0.59
388	1	1	0.85	1	0.826295	0.18	0.79	0.501	0.05	0.501
389	0	1	0.501	1	0.826295	0.501	0.42	0.82	0.95	0.83
390	1	0	0.61	1	0.826295	0.18	0.79	0.501	0.05	0.74
391	1	1	0.66	1	0.826295	0.501	0.42	0.95	0.501	0.67
392	1	0	0.97	1	0.581974	0.501	0.42	0.82	0.501	0.92
393	1	1	0.06	0	0.965138	0.501	0.79	0.501	0.501	0.92
394	0	1	0.18	0	0.826295	0.501	0.42	0.501	1	0.01
395	1	1	0.74	1	0.826295	0.82	0.79	0.82	0.05	0.92
396	1	1	0.501	1	0.826295	0.501	0.42	0.18	0.95	0.59
397	1	1	0.43	1	0.826295	0.501	0.42	0.82	0.95	0.42
398	1	1	0.97	1	0.826295	0.05	0.95	0.18	0.501	0.12
399	1	1	0.501	1	0.581974	0.82	0.42	0.82	0.95	0.56
400	1	0	0.95	1	0.826295	0.501	0.79	0.501	0.501	0.92
401	1	1	0.66	1	0.826295	0.501	0.79	0.501	0.95	0.34
402	1	1	0.55	1	0.826295	0.82	0.42	0.82	0.95	0.85
403	1	0	0.55	1	0.826295	0.18	0.79	0.501	0.95	0.34
404	0	0	0.7	1	0.826295	0.18	0.16	0.501	0.05	0.09
405	1	1	0.89	1	0.826295	0.95	0.42	0.95	0.95	0.98
406	1	1	0.501	1	0.826295	0.18	0.79	0.95	0.501	0.8
407	1	1	0.18	0	0.581974	0.82	0.79	0.501	0.95	0.02
408	1	1	0.82	1	0.826295	0.18	0.42	0.82	0.501	0.42
409	1	1	0.99	1	0.826295	0.95	0.42	0.95	0.501	0.73
410	1	1	0.78	1	0.370079	0.18	0.79	0.82	0.501	0.52
411	1	0	0.501	1	0.581974	0.501	0.79	0.82	0.501	0.42
412	1	1	0.55	1	0.826295	0.18	0.42	0.82	0.501	0.91
413	1	1	0.61	1	0.370079	0.18	0.42	0.82	0.95	0.42
414	1	1	0.06	0	0.370079	0.501	0.42	0.82	0.95	0.06
415	1	1	0.87	1	0.826295	0.82	0.79	0.501	0.95	0.98
416	1	0	0.35	1	0.581974	0.18	0.42	0.82	0.95	0.05
417	1	1	0.14	1	0.581974	0.18	0.05	0.82	0.95	0.89
418	1	1	0.03	0	0.581974	0.18	0.42	0.82	0.501	0.86
419	1	0	0.29	1	0.826295	0.18	0.95	0.82	0.95	0.34
420	1	1	0.93	1	0.581974	0.501	0.42	0.501	0	0.92
421	1	1	0.74	1	0.370079	0.18	0.16	0.501	0.95	0.59
422	1	0	0.61	1	0.826295	0.18	0.42	0.501	0.95	0.85
423	0	0	0.61	1	0.581974	0.18	0.95	0.95	0.501	0.73
424	1	1	0.85	1	0.965138	0.18	0.95	0.501	0.95	0.96
425	1	1	0.35	1	0.826295	0.18	0.42	0.95	0.501	0.97
426	1	1	0.35	1	0.965138	0.501	0.42	0.95	0.95	0.85
427	1	1	0.66	1	0.581974	0.501	0.79	0.501	0.05	0.73
428	1	1	0.94	1	0.826295	0.501	0.42	0.501	0.501	0.99
429	1	1	0.66	1	0.965138	0.18	0.42	0.82	0.95	0.93
430	1	1	0.78	1	0.370079	0.501	0.42	0.95	0.501	0.18
431	1	1	0.35	1	0.370079	0.18	0.42	0.501	0.95	0.97
432	1	1	0.89	1	0.965138	0.501	0.16	0.95	0.95	0.98
433	0	1	0.05	0	0.581974	0.18	0.79	0.18	1	0.82
434	1	1	0.74	1	0.826295	0.18	0.42	0.501	0.05	0.92
435	1	1	0.97	1	0.370079	0.95	0.95	0.82	0.05	0.37
436	1	1	0.97	0	0.581974	0.05	0.79	0.95	0.501	0.8
437	1	1	0.94	1	0.581974	0.18	0.42	0.501	0.05	0.42
438	1	0	0.35	1	0.826295	0.501	0.42	0.82	0.95	0.67
439	1	1	0.95	1	0.826295	0.501	0.42	0.501	0.501	0.37
440	1	0	1	1	0.370079	0.18	0.16	0.501	0.501	0.96
441	1	1	0.87	1	0.370079	0.18	0.42	0.82	0.95	0.82
442	1	0	0.94	1	0.826295	0.18	0.42	0.501	0.05	0.89
443	1	1	0.66	1	0.581974	0.18	0.42	0.95	0.95	0.67
444	1	1	0.7	1	0.826295	0.05	0.95	0.501	0.501	0.98
445	1	0	0.55	1	0.370079	0.18	0.42	0.82	0.501	0.51
446	1	1	0.97	1	0.370079	0.501	0.16	0.501	0.05	0.99
447	0	1	0.61	1	0.826295	0.501	0.42	0.501	0.501	0.42
448	1	1	0.35	1	0.826295	0.18	0.05	0.95	0.95	0.8
449	1	1	0.99	1	0.204615	0.18	0.42	0.82	0.95	0.74
450	1	1	0.35	1	0.370079	0.18	0.42	0.82	0.501	0.65
451	1	1	0.08	1	0.826295	0.18	0.42	0.82	0.95	0.9
452	1	1	0.18	1	0.965138	0.18	0.42	0.82	0.95	0.95
453	1	1	0.18	1	0.826295	0.18	0.42	0.501	0.05	0.97
454	1	0	0.14	0	0.965138	0.501	0.79	0.95	0.95	0.28
455	1	1	0.82	1	0.370079	0.18	0.42	0.501	0.05	0.97
456	1	1	0.501	1	0.826295	0.18	0.42	0.82	0.501	0.95
457	1	1	0.05	1	0.826295	0.18	0.16	0.95	0.501	0.71
458	1	1	0.78	1	0.581974	0.18	0.42	0.95	0.501	0.83
459	1	1	0.43	1	0.581974	0.18	0.42	0.501	0.95	0.8
460	1	1	0.03	0	0.581974	0.18	0.42	0.501	0.501	0.1
461	1	0	0.35	1	0.581974	0.18	0.95	0.501	0.05	0.62
462	0	0	0.61	0	0.370079	0.05	0.95	0.501	0.501	0.27
463	1	1	0.35	1	0.965138	0.18	0.79	0.82	0.95	0.74
464	0	0	0.35	1	0.581974	0.05	0.79	0.82	0.05	0.82
465	0	1	0.18	0	0.965138	0.18	0.42	0.501	1	0.63
466	1	1	0.74	1	0.826295	0.501	0.16	0.95	0.501	0.89
467	0	1	0.55	1	0.581974	0.18	0.42	0.82	0.05	0.34
468	1	1	0.501	1	0.826295	0.501	0.16	0.82	0.95	0.68
469	1	1	0.55	1	0.826295	0.501	0.16	0.82	0.95	0.97
470	1	1	0.501	1	0.370079	0.18	0.79	0.82	0.95	0.82
471	0	0	1	1	0.581974	0.18	0.42	0.501	0	0.98
472	1	1	1	1	0.826295	0.18	0.05	0.501	0	0.7
473	1	1	0.97	1	0.581974	0.501	0.42	0.501	0.05	0.99
474	1	0	0.91	1	0.370079	0.95	0.42	0.501	0.05	0.34
475	1	1	0.96	1	0.370079	0.501	0.42	0.82	0.95	0.63
476	1	1	0.29	1	0.581974	0.05	0.16	0.18	0.05	0.37
477	0	0	0.501	1	0.826295	0.18	0.79	0.501	0.95	0.39
478	1	1	0.61	1	0.204615	0.501	0.05	0.95	0.95	0.59
479	1	1	0.98	1	0.204615	0.501	0.05	0.82	0.95	0.97
480	1	1	0.61	1	0.581974	0.18	0.42	0.501	0.501	0.27
481	1	0	0.55	1	0.826295	0.18	0.79	0.95	0.05	0.01
482	1	1	0.04	0	0.826295	0.501	0.42	0.82	0.95	0.94
483	0	0	0.61	0	0.826295	0.18	0.79	0.501	0.501	0.49
484	1	1	0.66	1	0.826295	0.18	0.42	0.82	0.95	0.98
485	1	1	0.95	1	0.581974	0.501	0.79	0.501	0.501	1
486	1	0	0.11	1	0.826295	0.501	0.42	0.501	0.95	0.27
487	1	1	0.94	1	0.965138	0.501	0.79	0.501	0.501	0.92
488	1	1	0.05	0	0.581974	0.18	0.42	0.95	0.501	0.64
489	1	1	0.08	0	0.581974	0.18	0.42	0.95	0.95	0.65
490	1	1	0.05	0	0.826295	0.18	0.42	0.95	0.501	0.27
491	1	1	0.94	1	0.581974	0.18	0.79	0.501	0.501	0.501
492	1	1	0.43	1	0.826295	0.501	0.42	0.82	0.05	0.85
493	1	1	0.7	1	0.370079	0.18	0.79	0.501	0.501	0.81
494	1	1	0.501	1	0.826295	0.501	0.95	0.82	0.05	0.96
495	0	0	0.66	1	0.826295	0.18	0.79	0.501	0.95	0.02
496	1	1	0.55	0	0.581974	0.18	0.42	0.82	0.501	0.27
497	1	1	1	1	0.370079	0.501	0.42	0.82	0.95	0.98
498	1	1	0.66	1	0.370079	0.501	0.05	0.501	0.95	0.34
499	1	1	0.501	0	0.581974	0.18	0.42	0.501	0.05	0.48
500	1	1	0.96	1	0.204615	0.18	0.79	0.82	0.501	0.53
501	1	1	0.98	1	0.370079	0.501	0.42	0.82	0.501	0.21
502	1	1	0.35	1	0.581974	0.18	0.79	0.501	0.501	0.16
503	1	1	0.82	1	0.204615	0.05	0.95	0.501	0.95	0.84
504	0	0	0.7	1	0.581974	0.501	0.16	0.82	0.95	0.27
505	1	0	0.18	0	0.826295	0.82	0.42	0.82	1	0.69
506	1	1	0.99	1	0.204615	0.501	0.42	0.501	0.95	0.26
507	1	1	1	1	0.826295	0.18	0.42	0.501	0.95	0.42
508	1	1	0.95	1	0.204615	0.05	0.79	0.501	0.05	0.12
509	1	1	0.7	1	0.581974	0.18	0.42	0.501	0.501	0.85
510	1	1	0.11	0	0.581974	0.18	0.42	0.501	0.05	0.04
511	1	0	0.501	1	0.826295	0.18	0.42	0.82	0.501	0.97
512	1	0	0.14	1	0.826295	0.18	0.42	0.501	0.95	0.501
513	1	1	0.97	1	0.826295	0.501	0.16	0.82	0.501	0.42
514	1	0	0.96	1	0.826295	0.501	0.79	0.501	0.501	0.74
515	1	1	0.74	1	0.826295	0.18	0.42	0.82	0.95	0.95
516	1	1	0.97	1	0.826295	0.501	0.42	0.501	0.501	0.59
517	1	1	0.14	0	0.826295	0.501	0.79	0.82	0.501	0.36
518	1	0	0.97	1	0.370079	0.18	0.79	0.501	0.05	0.91
519	0	0	0.29	1	0.965138	0.18	0.95	0.501	0.95	0.16
520	1	1	0.98	1	0.826295	0.18	0.42	0.82	0.501	0.96
521	1	1	0.43	1	0.204615	0.18	0.95	0.501	1	0.73
522	1	1	0.89	0	0.370079	0.18	0.42	0.82	0.501	0.89
523	1	1	0.23	1	0.581974	0.18	0.42	0.501	0.95	0.19
524	1	1	0.78	1	0.965138	0.82	0.42	0.82	0.95	0.01
525	1	1	0.29	1	0.826295	0.18	0.42	0.82	0.95	0.85
526	1	1	0.501	1	0.581974	0.18	0.42	0.82	0.501	0.39
527	1	1	0.66	1	0.826295	0.18	0.42	0.82	0.05	0.59
528	1	1	0.35	1	0.581974	0.18	0.16	0.82	0.95	0.05
529	1	1	0.93	1	0.965138	0.18	0.79	0.501	0.501	0.74
530	0	1	0.05	0	0.826295	0.18	0.42	0.82	0.501	0.68
531	1	1	0.87	0	0.581974	0.501	0.79	0.501	0.05	0.05
532	1	1	0.08	1	0.581974	0.18	0.79	0.82	1	0.21
533	1	1	0.11	0	0.965138	0.501	0.42	0.501	0.95	0.53
534	1	1	0.99	1	0.826295	0.501	0.79	0.501	0.95	0.99
535	1	1	0.66	1	0.965138	0.501	0.42	0.82	0.501	0.85
536	1	1	0.08	0	0.581974	0.82	0.42	0.82	0.501	0.34
537	1	0	0.78	1	0.965138	0.501	0.42	0.82	0.501	0.59
538	1	1	0.18	0	0.965138	0.82	0.42	0.82	1	0.21
539	0	1	0.23	1	0.581974	0.18	0.42	0.501	0.95	0.57
540	1	1	0.35	1	0.965138	0.18	0.42	0.501	0.501	0.38
541	1	1	0.43	0	0.965138	0.18	0.79	0.501	0.501	0.01
542	1	1	0.91	1	0.581974	0.82	0.42	0.501	0.95	0.89
543	1	1	0.74	1	0.965138	0.501	0.42	0.501	0.501	0.79
544	1	1	0.43	1	0.826295	0.18	0.42	0.501	0.95	0.98
545	1	1	0.29	0	0.826295	0.18	0.42	0.501	0.501	0.02
546	1	1	0.23	1	0.581974	0.18	0.42	0.95	0.95	0.34
547	1	1	0.99	1	0.826295	0.18	0.42	0.501	0.05	0.85
548	1	1	0.66	1	0.581974	0.501	0.42	0.82	0.501	0.96
549	1	1	0.02	0	0.826295	0.82	0.05	0.95	0.05	0.06
550	1	1	0.66	1	0.581974	0.501	0.42	0.501	0.05	0.96
551	1	1	0.93	1	0.826295	0.18	0.79	0.501	0.95	0.89
552	1	1	0.55	1	0.581974	0.18	0.42	0.501	0.95	0.67
553	1	0	0.85	1	0.581974	0.82	0.42	0.501	0.95	0.97
554	1	0	0.55	1	0.581974	0.18	0.79	0.501	0.05	0.84
555	0	0	0.61	1	0.965138	0.82	0.79	0.18	0.501	0.12
556	1	1	0.04	0	0.826295	0.501	0.42	0.82	0.95	0.12
557	1	1	0.94	1	0.370079	0.501	0.42	0.95	0.95	0.92
558	1	1	0.82	1	0.826295	0.18	0.42	0.82	0.501	0.67
559	1	1	0.29	0	0.826295	0.501	0.79	0.501	0.501	0.01
560	1	1	0.78	1	0.581974	0.501	0.42	0.501	0.501	0.501
561	1	1	0.23	1	0.826295	0.501	0.16	0.95	0.95	0.59
562	0	0	0.08	0	0.965138	0.18	0.79	0.501	0.501	0.02
563	1	1	0.97	1	0.965138	0.82	0.42	0.82	0.501	0.59
564	1	1	0.93	1	0.370079	0.18	0.16	0.82	0.95	0.01
565	1	1	0.87	1	0.965138	0.18	0.42	0.501	0.05	0.21
566	1	1	0.93	1	0.826295	0.501	0.42	0.82	0.95	0.42
567	1	0	0.05	0	0.826295	0.18	0.79	0.82	0.05	0.16
568	0	0	0.61	1	0.965138	0.18	0.42	0.501	0.501	0.42
569	1	1	0.74	1	0.581974	0.18	0.42	0.501	0.95	0.21
570	1	1	0.18	1	0.826295	0.18	0.42	0.501	0.501	0.03
571	1	1	0.97	1	0.370079	0.501	0.42	0.501	0.95	0.21
572	1	1	0.97	1	0.965138	0.501	0.79	0.82	0.95	0.06
573	1	1	0.501	1	0.965138	0.501	0.42	0.82	0.501	0.96
574	1	1	0.55	1	0.965138	0.501	0.42	0.82	0.95	0.8
575	0	1	0.501	1	0.826295	0.501	0.79	0.95	0.501	0.92
576	1	1	0.35	1	0.581974	0.18	0.42	0.501	0.501	0.12
577	1	1	0.66	1	0.370079	0.18	0.05	0.82	0.501	0.67
578	1	1	0.66	1	0.370079	0.82	0.42	0.501	0.95	0.85
579	1	0	0.89	1	0.965138	0.501	0.79	0.501	0.501	0.89
580	1	1	0.93	1	0.370079	0.05	0.42	0.501	0	0.42
581	0	1	0.93	1	0.370079	0.05	0.16	0.82	0.95	0.85
582	1	1	0.74	1	0.370079	0.501	0.42	0.501	0.95	0.02
583	1	0	0.74	1	0.826295	0.18	0.42	0.82	0.501	0.59
584	0	0	0.18	0	0.965138	0.18	0.79	0.18	0.95	0.02
585	1	1	0.66	1	0.204615	0.18	0.42	0.501	1	0.06
586	1	0	0.74	1	0.826295	0.501	0.42	0.82	0.95	0.34
587	0	0	0.85	1	0.581974	0.05	0.05	0.501	0.95	0.34
588	1	1	0.97	1	0.826295	0.18	0.42	0.501	0	0.94
589	1	0	0.78	1	0.370079	0.18	0.79	0.501	0.501	0.74
590	1	1	1	1	0.370079	0.82	0.05	0.82	0	0.92
591	0	1	0.7	1	0.965138	0.18	0.79	0.82	0.95	0.501
592	1	1	0.14	0	0.826295	0.18	0.79	0.82	0.501	0.67
593	1	1	0.78	0	0.370079	0.18	0.42	0.82	0.95	0.85
594	1	1	0.23	0	0.965138	0.501	0.42	0.501	0.95	0.06
595	1	1	0.85	1	0.965138	0.18	0.42	0.501	0.95	0.89
596	1	1	0.97	1	0.581974	0.95	0.05	0.82	0.05	0.501
597	1	1	0.18	1	0.965138	0.501	0.42	0.501	0.95	0.92
598	1	1	0.61	1	0.965138	0.501	0.79	0.82	0.05	0.98
599	1	1	0.18	0	0.965138	0.18	0.42	0.501	0.501	0.74
600	0	1	0.61	1	0.826295	0.501	0.79	0.501	0.501	0.8
601	0	0	0.61	1	0.826295	0.18	0.42	0.501	0.95	0.74
602	1	1	0.23	0	0.965138	0.501	0.42	0.82	0.95	0.85
603	0	0	0.06	0	0.826295	0.18	0.79	0.95	0.501	0.06
604	1	1	1	1	0.965138	0.18	0.42	0.501	0.05	0.67
605	1	1	0.85	1	0.581974	0.18	0.79	0.95	0.501	0.8
606	1	1	0.95	1	0.826295	0.18	0.42	0.82	0.05	0.98
607	1	1	0.23	1	0.826295	0.18	0.79	0.82	0.05	0.67
608	1	1	0.14	1	0.826295	0.18	0.79	0.82	0.501	0.85
609	1	1	0.14	0	0.965138	0.501	0.79	0.501	0.501	0.501
610	1	0	0.06	0	0.826295	0.18	0.42	0.501	0.95	0.34
611	1	0	0.05	0	0.826295	0.82	0.79	0.501	0.05	0.06
612	0	1	0.91	1	0.370079	0.18	0.05	0.501	0.05	0.05
613	1	0	0.06	0	0.826295	0.18	0.79	0.82	0.05	0.05
614	1	1	0.95	1	0.370079	0.501	0.42	0.95	0.501	0.85
615	1	1	0.35	1	0.581974	0.18	0.05	0.501	0.95	0.501
616	1	1	0.99	0	0.204615	0.501	0.42	0.501	0.95	0.501
617	0	1	0.99	1	0.204615	0.501	0.42	0.95	0.95	0.501
618	0	1	0.7	1	0.965138	0.501	0.16	0.501	0.95	0.85
619	1	1	0.66	1	0.965138	0.18	0.16	0.82	0.05	0.92
620	1	1	0.93	1	0.581974	0.501	0.79	0.82	0.05	0.89
621	1	0	0.66	1	0.581974	0.501	0.42	0.501	0.501	0.01
622	0	0	0.7	1	0.965138	0.501	0.79	0.95	0.95	0.94
623	1	1	0.14	0	0.965138	0.501	0.42	0.501	0.501	0.01
624	1	1	0.7	1	0.826295	0.501	0.42	0.501	0.501	0.16
625	1	1	0.82	1	0.826295	0.501	0.42	0.95	1	0.85
626	1	0	1	1	0.826295	0.501	0.05	0.501	0.501	0.09
627	1	0	0.87	1	0.826295	0.18	0.79	0.501	0.05	0.67
628	1	1	1	1	0.826295	0.82	0.05	0.501	0.501	0.27
629	1	1	0.43	1	0.204615	0.18	0.42	0.82	0.95	0.99
630	1	1	0.82	1	0.826295	0.18	0.42	0.82	0.05	0.59
631	1	1	0.43	1	0.826295	0.18	0.42	0.501	0.501	0.85
632	0	0	0.78	1	0.965138	0.18	0.42	0.18	0.95	0.89
633	1	1	0.78	1	0.826295	0.18	0.42	0.82	0.95	0.27
634	1	1	0.23	1	0.826295	0.18	0.79	0.501	0.501	0.96
635	0	0	0.11	0	0.826295	0.82	0.16	0.82	0.95	0.02
636	0	0	0.43	1	0.826295	0.18	0.42	0.501	0.95	0.05
637	1	1	0.95	1	0.370079	0.82	0.05	0.501	0.95	0.94
638	0	1	0.55	1	0.826295	0.18	0.42	0.501	0.95	0.98
639	1	0	0.43	1	0.826295	0.501	0.42	0.82	0.501	0.96
640	1	1	0.55	1	0.826295	0.18	0.42	0.501	0.501	0.67
641	1	1	0.98	1	0.965138	0.82	0.95	0.82	0.95	0.59
642	1	0	0.94	1	0.826295	0.82	0.16	0.501	0.501	0.42
643	1	1	0.87	1	0.826295	0.18	0.42	0.501	0.95	0.21
644	1	1	0.18	0	0.965138	0.501	0.42	0.82	0.95	0.67
645	1	0	0.89	1	0.581974	0.18	0.42	0.82	0.05	0.74
646	0	0	0.87	1	0.965138	0.18	0.79	0.501	0.05	0.85
647	1	1	0.74	1	0.204615	0.18	0.79	0.82	0.95	0.42
648	1	0	0.99	1	0.581974	0.18	0.05	0.501	0.95	0.42
649	1	1	0.97	1	0.826295	0.501	0.42	0.82	0.501	0.42
650	0	0	0.99	1	0.826295	0.82	0.95	0.18	1	0.01
651	1	1	0.91	1	0.204615	0.18	0.42	0.501	0.501	0.96
652	0	1	0.82	1	0.370079	0.82	0.42	0.501	0.95	0.85
653	0	1	0.93	1	0.370079	0.18	0.42	0.501	0.05	0.67
654	1	0	1	1	0.370079	0.18	0.05	0.18	0.05	0.96
655	1	1	0.93	1	0.370079	0.18	0.42	0.82	0.95	0.8
656	1	1	0.61	1	0.826295	0.501	0.42	0.501	0.95	0.67
657	0	1	0.55	1	0.581974	0.501	0.42	0.501	0.95	0.09
658	1	1	0.35	1	0.581974	0.501	0.16	0.82	0.501	0.06
659	1	1	0.93	1	0.581974	0.18	0.42	0.18	0.501	0.74
660	1	0	0.78	1	0.965138	0.18	0.42	0.82	0.501	0.85
661	1	1	0.55	1	0.965138	0.18	0.42	0.95	0.501	0.42
662	1	1	0.501	1	0.965138	0.18	0.79	0.95	0.501	0.92
663	1	1	1	1	0.370079	0.501	0.42	0.501	0.05	0.8
664	1	1	1	1	0.370079	0.18	0.05	0.501	0.501	0.8
665	1	1	1	1	0.370079	0.18	0.05	0.501	0.05	0.85
666	1	0	1	1	0.370079	0.82	0.05	0.82	0.05	0.96
667	1	1	0.98	1	0.204615	0.05	0.05	0.501	0.501	0.89
668	1	1	0.11	0	0.581974	0.18	0.79	0.95	0.501	0.27
669	1	1	0.61	1	0.581974	0.18	0.42	0.82	0.95	0.59
670	1	1	0.82	1	0.826295	0.18	0.79	0.82	0.95	0.67
671	1	1	0.55	1	0.826295	0.501	0.42	0.82	0.05	0.74
672	0	0	0.94	1	0.0178114	0.18	0.05	0.95	0.05	0.74
673	1	1	0.11	1	0.826295	0.501	0.42	0.501	0.95	0.501
674	1	1	0.14	0	0.826295	0.501	0.42	0.501	0.95	0.92
675	1	0	0.08	0	0.581974	0.18	0.42	0.82	0.501	0.59
676	1	1	0.08	0	0.965138	0.18	0.42	0.95	0.501	0.42
677	1	1	0.02	0	0.581974	0.501	0.42	0.501	0.501	0.67
678	0	1	0.08	0	0.826295	0.18	0.42	0.501	0.05	0.89
679	1	1	0.78	1	0.581974	0.501	0.42	0.95	0.95	0.74
680	1	1	0.501	1	0.581974	0.18	0.79	0.82	0.501	0.501
681	1	1	0.97	1	0.370079	0.18	0.42	0.501	0.501	0.67
682	1	1	1	1	0.581974	0.95	0.05	0.82	0	1
683	1	0	0.99	1	0.204615	0.05	0.79	0.95	0.05	0.12
684	1	1	0.29	0	0.826295	0.18	0.79	0.82	0.95	0.501
685	1	1	0.43	1	0.826295	0.501	0.42	0.501	0.95	0.89
686	1	1	0.14	1	0.370079	0.18	0.42	0.501	1	0.92
687	0	1	0.97	1	0.0178114	0.05	0.79	0.18	0.95	0.85
688	0	1	0.89	1	0.204615	0.501	0.42	0.501	0.501	0.42
689	1	1	0.99	1	0.0178114	0.82	0.05	0.82	0.05	0.34
690	1	1	0.98	1	0.204615	0.501	0.16	0.501	0.95	0.88
691	1	1	0.97	1	0.204615	0.18	0.05	0.501	0.501	0.92
692	1	1	0.501	0	0.965138	0.18	0.42	0.82	0.501	0.21
693	0	1	1	1	0.581974	0.82	0.05	0.82	0.05	0.92
694	0	0	0.97	1	0.204615	0.18	0.42	0.95	0.95	0.501
695	0	1	0.98	1	0.204615	0.501	0.95	0.501	0.501	0.59
696	1	1	0.29	1	0.370079	0.501	0.16	0.501	1	0.73
697	1	1	0.98	1	0.204615	0.18	0.42	0.95	0	0.79
698	0	1	0.98	1	0.204615	0.18	0.42	0.501	0.95	0.03
699	1	0	0.18	0	0.581974	0.18	0.79	0.501	0.501	0.21
700	1	0	0.501	1	0.826295	0.501	0.42	0.82	0.05	0.16
701	1	1	0.06	0	0.965138	0.501	0.42	0.501	0.95	0.501
702	0	1	0.61	1	0.581974	0.18	0.42	0.82	0.95	0.87
703	1	1	0.85	1	0.581974	0.501	0.42	0.95	0.501	0.99
704	1	1	0.89	1	0.965138	0.18	0.42	0.501	0.95	0.42
705	1	1	0.94	1	0.581974	0.82	0.16	0.82	0.501	0.94
706	1	1	0.7	1	0.581974	0.18	0.42	0.82	0.501	0.34
707	1	1	0.43	1	0.826295	0.82	0.42	0.82	0.501	0.42
708	1	1	0.55	1	0.581974	0.501	0.42	0.82	0.501	0.8
709	1	1	0.08	0	0.826295	0.18	0.42	0.82	0.05	0.09
710	1	1	0.94	1	0.826295	0.82	0.16	0.82	0.95	0.67
711	0	0	0.55	1	0.826295	0.501	0.42	0.82	0.95	0.27
712	0	1	0.95	1	0.826295	0.18	0.05	0.501	0.501	0.89
713	1	0	0.18	1	0.826295	0.18	0.95	0.501	0.501	0.59
714	1	1	0.95	1	0.581974	0.501	0.42	0.82	0.501	0.09
715	1	1	0.82	1	0.965138	0.501	0.42	0.82	0.501	0.16
716	0	0	0.74	0	0.826295	0.18	0.95	0.501	0.05	0
717	1	1	0.99	1	0.581974	0.82	0.05	0.82	0.501	0.67
718	1	1	0.94	1	0.965138	0.501	0.79	0.82	0.501	0.06
719	1	1	0.11	1	0.826295	0.501	0.42	0.95	0.95	0.59
720	1	1	0.98	1	0.826295	0.501	0.79	0.82	0.501	0.6
721	1	1	0.501	1	0.965138	0.18	0.42	0.501	0.95	0.74
722	1	1	0.95	1	0.826295	0.501	0.05	0.501	0.501	0.74
723	0	0	0.74	1	0.826295	0.18	0.79	0.501	0.95	0.34
724	1	1	0.97	1	0.826295	0.18	0.16	0.82	0	0.96
725	1	1	0.87	1	0.965138	0.18	0.42	0.501	0.95	0.98
726	1	1	0.87	1	0.965138	0.501	0.42	0.82	0.95	0.67
727	1	0	0.78	1	0.965138	0.501	0.42	0.82	0.05	0.8
728	0	0	0.29	1	0.826295	0.18	0.79	0.501	0	0.12
729	1	1	0.29	1	0.965138	0.501	0.42	0.82	0.95	0.89
730	1	1	0.99	1	0.581974	0.82	0.42	0.501	0.05	0.09
731	1	0	0.03	0	0.826295	0.82	0.95	0.501	0.05	0.06
732	1	1	0.87	1	0.965138	0.501	0.42	0.82	0.95	0.42
733	1	1	0.82	1	0.581974	0.18	0.79	0.82	0.95	0.74
734	1	1	1	1	0.826295	0.501	0.42	0.18	0.05	0.05
735	1	1	0.74	1	0.370079	0.501	0.16	0.501	0.501	0.8
736	1	1	1	1	0.826295	0.82	0.05	0.501	0	0.94
737	1	1	0.94	1	0.826295	0.501	0.16	0.82	0.501	0.92
738	1	1	0.99	1	0.370079	0.18	0.42	0.82	0.501	0.89
739	1	1	0.61	1	0.826295	0.05	0.79	0.501	0.05	0.98
740	1	1	0.98	1	0.826295	0.501	0.42	0.501	0	0.94
741	1	1	0.74	1	0.826295	0.18	0.42	0.501	0.95	0.42
742	0	1	0.98	1	0.826295	0.501	0.42	0.18	0.05	0.8
743	1	1	0.14	1	0.826295	0.18	0.42	0.501	0.95	0.59
744	1	0	0.08	0	0.581974	0.18	0.79	0.82	0.501	0.23
745	1	0	0.14	1	0.826295	0.18	0.42	0.82	1	0.59
746	1	1	0.74	1	0.826295	0.501	0.79	0.501	0.05	0.02
747	1	1	0.66	1	0.581974	0.82	0.42	0.82	0	0.16
748	1	1	0.82	1	0.826295	0.501	0.42	0.501	0.501	0.67
749	0	0	0.501	1	0.826295	0.18	0.42	0.82	0.501	0.59
750	1	1	0.43	0	0.826295	0.18	0.79	0.82	0.95	0.27
751	1	1	0.14	0	0.826295	0.18	0.79	0.501	0.95	0.501
752	0	0	0.11	0	0.965138	0.18	0.79	0.501	0.95	0.01
753	1	0	0.99	1	0.826295	0.501	0.79	0.501	0.95	0.99
754	1	1	0.43	1	0.965138	0.05	0.95	0.501	0.95	0.8
755	1	1	0.98	1	0.826295	0.501	0.42	0.82	0.501	0.89
756	1	1	0.99	1	0.826295	0.501	0.42	0.501	0.05	0.67
757	1	1	0.98	1	0.826295	0.82	0.79	0.82	0.05	0.89
758	1	1	0.66	1	0.826295	0.18	0.79	0.82	0.501	0.06
759	1	1	0.97	1	0.826295	0.82	0.42	0.82	0.05	0.89
760	0	0	0.98	1	0.826295	0.501	0.16	0.501	0.95	0.67
761	1	1	0.96	1	0.370079	0.05	0.42	0.95	0.95	0.501
762	1	0	0.99	1	0.581974	0.501	0.42	0.501	0.95	0.74
763	1	1	0.95	1	0.581974	0.18	0.42	0.82	0.95	0.42
764	1	1	0.7	1	0.826295	0.18	0.42	0.82	0.501	0.42
765	0	1	0.23	1	0.204615	0.18	0.42	0.501	1	0.09
766	1	1	0.74	1	0.204615	0.501	0.42	0.82	1	0.501
767	1	0	0.91	1	0.370079	0.18	0.79	0.501	0.05	0.501
768	0	1	0.74	1	0.826295	0.501	0.42	0.18	1	0.92
769	1	1	0.85	1	0.826295	0.18	0.42	0.82	0.501	0.67
770	1	1	1	1	0.204615	0.95	0.05	0.82	0.501	0.34
771	1	0	0.23	0	0.826295	0.05	0.42	0.82	0.05	0.09
772	1	1	0.08	0	0.581974	0.18	0.79	0.501	1	0.03
773	1	1	0.43	1	0.965138	0.82	0.16	0.501	0.501	0.99
774	1	0	0.35	0	0.826295	0.18	0.79	0.501	0.95	0.92
775	1	1	0.96	1	0.826295	0.18	0.42	0.82	0.501	0.21
776	1	0	0.43	1	0.965138	0.18	0.42	0.82	0.501	0.27
777	1	1	0.14	0	0.965138	0.18	0.42	0.82	0.95	0.09
778	1	1	0.96	1	0.826295	0.18	0.79	0.82	0.95	0.67
779	1	0	0.55	0	0.826295	0.501	0.79	0.501	0.501	0.74
780	1	1	0.11	0	0.965138	0.501	0.42	0.501	0.95	0.92
781	0	1	0.23	0	0.965138	0.501	0.42	0.82	0.501	0.29
782	1	0	0.82	1	0.965138	0.18	0.42	0.501	0.501	0.8
783	1	0	0.14	1	0.965138	0.18	0.16	0.501	0.501	0.89
784	1	1	0.29	1	0.965138	0.501	0.42	0.95	0.95	0.74
785	1	1	0.74	1	0.826295	0.18	0.42	0.501	0.501	0.21
786	1	1	0.14	0	0.965138	0.18	0.42	0.501	0.501	0.42
787	1	1	0.99	1	0.581974	0.501	0.42	0.501	0.05	0.97
788	1	1	0.35	0	0.965138	0.18	0.42	0.501	0.501	0.12
789	0	1	0.96	0	0.826295	0.501	0.42	0.501	0.501	0.21
790	1	1	0.98	1	0.826295	0.18	0.42	0.501	0.05	0.59
791	1	1	0.501	1	0.826295	0.18	0.05	0.501	0.501	0.92
792	1	1	0.78	1	0.204615	0.82	0.42	0.501	0.501	0.85
793	1	1	0.85	1	0.965138	0.18	0.42	0.501	0.95	0.96
794	0	1	0.55	1	0.204615	0.501	0.95	0.501	0.95	0.8
795	1	1	0.61	1	0.826295	0.18	0.05	0.95	0.95	0.34
796	1	1	0.94	1	0.826295	0.501	0.42	0.501	0.95	0.8
797	1	0	0.97	1	0.826295	0.18	0.79	0.501	0.05	0.85
798	1	1	0.93	1	0.370079	0.18	0.16	0.501	0.501	0.03
799	1	1	0.35	1	0.965138	0.05	0.42	0.82	1	0.42
800	1	0	0.98	1	0.826295	0.501	0.42	0.501	0.501	0.27
801	1	1	0.94	1	0.581974	0.18	0.42	0.501	0.501	0.89
802	0	1	1	1	0.826295	0.18	0.42	0.501	0.501	0.34
803	1	1	0.85	1	0.826295	0.501	0.42	0.501	0.05	0.02
804	1	1	0.14	0	0.965138	0.501	0.42	0.82	0.95	0.501
805	1	1	0.03	0	0.581974	0.18	0.42	0.82	0.95	0.16
806	1	1	0.43	1	0.965138	0.05	0.95	0.501	0.95	0.85
807	1	1	1	1	0.581974	0.82	0.05	0.501	0.501	1
808	1	1	0.99	1	0.581974	0.82	0.16	0.82	0.95	0.21
809	1	1	0.43	1	0.965138	0.18	0.16	0.82	0.501	0.27
810	1	1	0.87	1	0.965138	0.18	0.42	0.82	0.501	0.92
811	0	0	0.05	0	0.826295	0.18	0.79	0.501	0.501	0.21
812	1	1	0.501	1	0.581974	0.501	0.42	0.501	0.95	0.98
813	0	0	0.7	1	0.581974	0.18	0.79	0.501	0.05	0.09
814	1	1	0.78	1	0.965138	0.501	0.42	0.82	0.501	1
815	0	0	0.23	0	0.965138	0.18	0.79	0.82	0.501	0.12
816	1	1	0.35	1	0.826295	0.18	0.42	0.82	1	0.89
817	1	1	0.91	1	0.370079	0.18	0.16	0.82	0.95	0.501
818	1	1	1	1	0.826295	0.82	0.05	0.82	0.501	0.42
819	1	0	0.14	0	0.826295	0.18	0.79	0.82	0.95	0.42
820	1	1	0.11	0	0.826295	0.18	0.79	0.501	0.501	0.05
821	1	1	0.18	0	0.965138	0.18	0.42	0.95	0.95	0.05
822	0	0	0.08	0	0.826295	0.18	0.79	0.501	0.05	0.8
823	1	1	0.06	0	0.826295	0.501	0.42	0.82	0.501	0.01
824	1	1	0.18	0	0.826295	0.95	0.42	0.95	0.501	0.12
825	1	1	0.78	1	0.965138	0.18	0.79	0.82	0.05	0.12
826	1	1	0.06	0	0.826295	0.18	0.79	0.501	0.95	0.21
827	1	1	0.18	1	0.826295	0.501	0.42	0.95	0.501	0.501
828	1	1	0.78	1	0.581974	0.501	0.42	0.82	0.95	0.42
829	1	1	0.501	1	0.581974	0.501	0.42	0.82	0.501	0.94
830	1	1	0.66	1	0.826295	0.18	0.79	0.501	0.501	0.05
831	1	0	0.82	1	0.826295	0.18	0.79	0.82	0.95	0.21
832	1	0	0.23	0	0.826295	0.18	0.42	0.82	0.501	0.34
833	1	1	0.85	1	0.826295	0.18	0.05	0.82	0.95	0.94
834	1	1	0.99	1	0.826295	0.82	0.16	0.82	0.501	0.92
835	1	1	0.99	1	0.204615	0.501	0.42	0.82	0.05	0.67
836	1	0	0.23	0	0.965138	0.501	0.42	0.501	0.95	0.02
837	1	1	0.14	0	0.826295	0.18	0.42	0.501	0.501	0.12
838	1	1	0.35	1	0.826295	0.501	0.42	0.82	0.501	0.8
839	1	1	0.14	1	0.826295	0.82	0.42	0.82	0.501	0.501
840	1	1	0.06	0	0.826295	0.18	0.16	0.95	0.95	0.12
841	1	1	0.14	1	0.965138	0.18	0.42	0.82	0.95	0.59
842	1	1	1	1	0.581974	0.501	0.42	0.501	0.501	0.98
843	1	0	0.61	1	0.826295	0.18	0.79	0.501	0.95	0.59
844	1	1	0.29	0	0.826295	0.18	0.42	0.82	0.501	0.34
845	1	1	0.14	0	0.826295	0.18	0.42	0.501	0.95	0.16
846	1	1	0.43	1	0.965138	0.18	0.42	0.95	1	0.92
847	1	1	0.85	1	0.581974	0.501	0.05	0.82	0.501	0.97
848	1	1	0.11	0	0.826295	0.05	0.95	0.82	0.05	0.8
849	1	1	0.23	1	0.581974	0.05	0.42	0.82	0.95	0.12
850	0	0	0.96	1	0.826295	0.501	0.42	0.82	0.05	0.34
851	1	0	1	0	0.370079	0.501	0.05	0.501	0.05	0.44
852	1	1	0.11	1	0.581974	0.05	0.79	0.501	1	0.27
853	0	0	0.11	0	0.826295	0.501	0.79	0.501	0.95	0.67
854	0	0	0.99	1	0.0178114	0.18	0.42	0.501	0.05	0.85
855	0	0	0.35	1	0.965138	0.18	0.42	0.501	0.95	0.97
856	1	1	0.18	0	0.965138	0.501	0.95	0.501	0.501	0.21
857	1	1	0.55	1	0.965138	0.18	0.42	0.82	0.95	0.85
858	1	1	0.18	0	0.826295	0.82	0.42	0.95	0.05	0.12
859	1	1	0.14	1	0.581974	0.501	0.42	0.82	0.05	0.16
860	1	1	0.98	0	0.204615	0.501	0.05	0.82	0	0.06
861	0	0	0.06	0	0.826295	0.18	0.42	0.501	0.501	0
862	1	0	0.18	1	0.581974	0.18	0.42	0.82	1	0.06
863	1	1	0.04	0	0.965138	0.501	0.42	0.82	0.501	0.85
864	0	0	0.14	0	0.826295	0.18	0.79	0.501	0.501	0
865	0	0	0.11	0	0.826295	0.18	0.79	0.82	0.501	0.02
866	1	0	0.11	1	0.826295	0.18	0.79	0.82	0.95	0.8
867	1	1	0.29	1	0.581974	0.18	0.79	0.82	0.501	0.99
868	1	1	0.82	1	0.826295	0.18	0.42	0.82	0.501	0.59
869	1	1	0.82	1	0.826295	0.18	0.42	0.82	0.05	0.89
870	1	1	0.87	1	0.581974	0.18	0.42	0.82	0.501	0.501
871	1	1	0.06	0	0.826295	0.18	0.16	0.501	0.501	0
872	1	1	0.08	0	0.826295	0.82	0.95	0.82	0.501	0
873	1	1	0.55	1	0.581974	0.18	0.79	0.501	0.95	0.74
874	0	0	0.23	1	0.826295	0.501	0.42	0.501	0.95	0.34
875	1	1	0.35	1	0.581974	0.18	0.16	0.501	0.95	0.21
876	1	0	0.14	1	0.826295	0.18	0.79	0.501	0.05	0.59
877	0	1	0.14	0	0.826295	0.18	0.42	0.501	0.501	0.01
878	1	1	0.23	1	0.965138	0.05	0.16	0.501	0.95	0.501
879	1	0	0.55	1	0.826295	0.18	0.79	0.82	0.95	0.74
880	1	0	0.85	1	0.826295	0.18	0.42	0.82	0.95	0.74
881	0	0	0.18	1	0.581974	0.18	0.42	0.501	0.501	0.02
882	1	1	0.29	1	0.965138	0.18	0.42	0.82	0.05	0.74
883	0	1	0.23	1	0.581974	0.18	0.79	0.82	0.95	0.8
884	1	1	0.85	1	0.581974	0.18	0.79	0.501	0.05	0.97
885	1	1	0.66	1	0.581974	0.18	0.79	0.82	0.05	0.79
886	1	1	0.97	1	0.965138	0.82	0.16	0.501	0.95	0.92
887	1	1	0.78	1	0.965138	0.82	0.79	0.501	0.501	0.72
888	1	0	0.08	0	0.826295	0.501	0.79	0.501	0.95	0.06
889	1	1	0.85	1	0.370079	0.18	0.79	0.95	0.95	0.65
890	0	0	0.78	1	0.965138	0.18	0.79	0.501	0.05	0.85
891	0	0	0.18	0	0.965138	0.18	0.79	0.82	0.05	0.42
892	1	0	0.55	1	0.826295	0.501	0.42	0.501	0.95	0.49
893	1	1	0.501	1	0.965138	0.18	0.42	0.82	0.501	0.96
894	1	1	0.29	1	0.826295	0.18	0.42	0.95	0.501	0.02
895	1	1	0.43	0	0.826295	0.18	0.42	0.82	0.05	0.53
896	1	0	0.23	1	0.826295	0.501	0.42	0.501	0.95	0.92
897	1	0	0.7	1	0.826295	0.18	0.42	0.82	0.95	0.74
898	1	1	0.78	1	0.370079	0.05	0.95	0.501	0.501	1
899	0	1	1	1	0.370079	0.82	0.42	0.82	0.95	0.62
900	1	1	0.18	0	0.965138	0.82	0.42	0.82	0.95	0.93
901	1	0	0.74	1	0.965138	0.18	0.42	0.501	0.95	0.27
902	0	1	0.95	1	0.581974	0.82	0.42	0.95	0.95	0.63
903	1	1	0.98	1	0.370079	0.82	0.05	0.82	0.05	0.78
904	1	0	0.96	1	0.965138	0.18	0.95	0.501	0.501	0.49
905	1	1	0.85	1	0.581974	0.18	0.05	0.501	0.95	0.89
906	0	1	0.66	1	0.581974	0.501	0.42	0.82	0.95	0.39
907	1	0	0.98	1	0.826295	0.05	0.79	0.501	0.501	0.89
908	1	1	0.29	1	0.965138	0.18	0.42	0.82	0.95	0.34
909	1	1	0.35	1	0.826295	0.18	0.42	0.501	0.95	0.64
910	0	0	0.74	1	0.965138	0.18	0.42	0.501	0.05	0.99
911	1	1	0.23	1	0.965138	0.18	0.42	0.501	0.95	0.85
912	1	0	0.35	1	0.965138	0.18	0.95	0.82	0.05	0.67
913	0	1	0.23	0	0.826295	0.501	0.42	0.501	0.95	0.9
914	1	1	0.74	1	0.581974	0.82	0.42	0.82	0.501	0.8
915	1	1	0.74	1	0.826295	0.82	0.79	0.82	0.95	0.59
916	1	0	0.11	0	0.826295	0.18	0.42	0.82	0.501	0.67
917	0	0	0.97	1	0.370079	0.82	0.42	0.501	0.501	0.25
918	0	1	0.7	1	0.826295	0.18	0.79	0.82	0.95	0.74
919	0	1	0.61	1	0.965138	0.501	0.79	0.82	0.501	0.501
920	1	1	0.95	1	0.204615	0.82	0.79	0.501	0.05	0.96
921	1	0	0.18	0	0.826295	0.18	0.42	0.501	0.95	0.06
922	1	1	0.14	0	0.965138	0.501	0.42	0.82	0.95	0.27
923	1	1	0.18	1	0.826295	0.18	0.79	0.501	0.95	0.18
924	1	1	0.82	1	0.965138	0.501	0.05	0.82	0.95	0.34
925	1	1	0.35	0	0.581974	0.501	0.79	0.501	0.501	0.07
926	0	0	0.08	0	0.826295	0.18	0.79	0.82	0.95	0.59
927	1	0	0.14	1	0.965138	0.501	0.79	0.82	0.95	0.92
928	0	0	1	1	0.826295	0.501	0.16	0.501	0.05	0.05
929	1	1	0.61	1	0.581974	0.18	0.16	0.82	0.501	0.97
930	1	1	0.23	0	0.965138	0.18	0.42	0.82	0.05	0.52
931	1	1	0.66	1	0.581974	0.501	0.42	0.95	0	0.82
932	0	0	0.7	1	0.370079	0.18	0.79	0.501	0	0.09
933	1	1	0.87	1	0.581974	0.18	0.05	0.501	0.501	0.89
934	0	0	0.08	0	0.826295	0.18	0.42	0.501	0.501	0.31
935	1	1	0.61	1	0.826295	0.18	0.42	0.501	0.95	0.92
936	1	1	0.7	1	0.826295	0.05	0.79	0.501	0.95	0.85
937	0	0	0.82	1	0.370079	0.05	0.79	0.501	0.501	0.16
938	1	1	0.14	0	0.965138	0.18	0.42	0.95	0.501	0.12
939	1	1	0.29	1	0.581974	0.18	0.42	0.82	0.95	0.74
940	1	1	0.74	1	0.581974	0.501	0.42	0.82	0.95	0.94
941	1	1	1	1	0.370079	0.501	0.42	0.82	0.95	0.96
942	1	1	0.66	1	0.826295	0.501	0.42	0.82	0.95	0.95
943	1	1	1	1	0.370079	0.501	0.42	0.82	0.95	0.94
944	0	0	0.35	1	0.826295	0.18	0.42	0.82	0.501	0.8
945	0	0	0.08	1	0.965138	0.18	0.79	0.501	0.501	0.88
946	1	1	0.05	0	0.826295	0.501	0.42	0.82	0.95	0.98
947	1	1	1	1	0.370079	0.501	0.42	0.501	0.05	0.59
948	1	1	0.99	1	0.204615	0.501	0.42	0.501	0.95	0.42
949	1	1	0.78	1	0.581974	0.82	0.42	0.95	0.95	0.95
950	1	0	0.06	0	0.826295	0.18	0.42	0.501	1	0.501
951	1	1	0.89	0	0.204615	0.501	0.42	0.82	0.501	0.79
952	1	1	0.93	1	0.370079	0.501	0.42	0.501	0.95	0.39
953	1	1	0.99	1	0.965138	0.501	0.42	0.95	0.501	0.74
954	1	1	0.7	1	0.965138	0.18	0.79	0.501	0.501	0.16
955	1	1	0.95	1	0.204615	0.501	0.42	0.501	0	0.85
956	1	1	0.35	1	0.826295	0.18	0.05	0.82	0.501	0.34
957	1	1	0.7	1	0.581974	0.501	0.42	0.501	0.95	0.501
958	1	1	0.87	1	0.581974	0.18	0.42	0.501	0.501	0.94
959	1	1	0.14	0	0.826295	0.501	0.42	0.82	0.95	0.68
960	1	1	0.91	1	0.370079	0.82	0.42	0.95	0.05	0.09
961	1	1	0.23	0	0.826295	0.18	0.79	0.501	0.501	0.21
962	1	0	0.7	1	0.826295	0.18	0.79	0.82	0.05	0.74
963	1	0	0.55	1	0.581974	0.18	0.42	0.95	0.501	0.68
964	1	1	0.43	1	0.965138	0.501	0.42	0.82	0.95	0.89
965	0	1	0.35	1	0.581974	0.05	0.05	0.82	0.501	0.501
966	1	0	0.94	1	0.581974	0.501	0.79	0.18	0.501	0.97
967	1	1	0.29	1	0.826295	0.18	0.79	0.82	0.95	0.67
968	1	1	0.91	1	0.581974	0.18	0.42	0.95	0.05	0.74
969	1	1	0.43	1	0.370079	0.18	0.42	0.82	0.95	0.79
970	1	1	0.61	1	0.826295	0.82	0.42	0.501	0.05	0.21
971	1	1	0.11	0	0.826295	0.501	0.42	0.95	0.05	0.75
972	1	1	0.99	1	0.370079	0.05	0.05	0.95	0.95	0.12
973	1	1	0.08	0	0.581974	0.18	0.42	0.82	0.501	0.62
974	0	0	0.18	0	0.826295	0.82	0.79	0.82	0.05	0.09
975	1	1	0.08	1	0.965138	0.501	0.42	0.82	0.501	0.09
976	1	1	0.08	0	0.826295	0.82	0.79	0.95	0.05	0.69
977	1	1	0.97	1	0.826295	0.82	0.16	0.82	0.05	0.26
978	1	1	0.18	0	0.965138	0.18	0.42	0.95	0.95	0.98
979	0	1	0.96	1	0.370079	0.82	0.42	0.82	0.05	0.73
980	1	0	0.96	1	0.370079	0.95	0.79	0.82	0.501	0.8
981	1	0	0.98	1	0.370079	0.501	0.42	0.82	0.05	0.21
982	1	1	0.23	0	0.965138	0.82	0.42	0.82	0.501	0.95
983	1	1	0.35	1	0.826295	0.501	0.79	0.82	0.501	0.501
984	1	1	0.29	0	0.826295	0.18	0.79	0.82	0.501	0.67
985	1	0	0.29	1	0.826295	0.82	0.16	0.82	0.95	0.93
986	1	1	0.18	0	0.826295	0.18	0.42	0.501	0.501	0.92
987	1	1	0.08	0	0.826295	0.501	0.42	0.501	0.95	0.05
988	1	1	0.29	1	0.826295	0.501	0.79	0.82	0.95	0.74
989	1	1	0.95	1	0.581974	0.18	0.79	0.18	0.05	0.67
990	1	0	0.29	1	0.826295	0.18	0.42	0.501	0.95	0.12
991	0	1	0.43	0	0.581974	0.18	0.42	0.18	0.05	0.89
992	1	1	0.97	1	0.826295	0.82	0.79	0.82	0.05	0.49
993	1	1	0.18	1	0.826295	0.18	0.42	0.18	0.05	0.37
994	1	1	0.99	1	0.370079	0.82	0.05	0.501	0.95	0.51
995	1	0	0.29	1	0.826295	0.18	0.42	0.501	0.501	0.91
996	1	0	0.18	1	0.826295	0.501	0.42	0.82	0.501	0.34
997	1	1	0.99	1	0.826295	0.95	0.79	0.95	0.95	0.85
998	1	1	0.93	1	0.581974	0.18	0.42	0.501	0.05	0.94
999	1	1	0.05	0	0.826295	0.501	0.42	0.82	0.95	0.71
1000	1	0	0.61	1	0.826295	0.18	0.79	0.82	0.501	0.79
1001	1	1	0.78	1	0.370079	0.18	0.42	0.82	0.501	0.09
1002	1	0	0.87	1	0.826295	0.501	0.79	0.501	0.501	0.21
1003	1	1	0.61	1	0.581974	0.05	0.79	0.82	0.05	0.38
1004	0	0	0.95	1	0.826295	0.501	0.79	0.82	0.501	0.85
1005	1	1	0.14	0	0.581974	0.501	0.42	0.82	0.501	0.05
1006	1	1	0.78	1	0.826295	0.501	0.42	0.82	0.95	0.59
1007	1	1	0.35	1	0.965138	0.501	0.42	0.501	0.501	0.96
1008	1	1	0.96	1	0.370079	0.82	0.42	0.82	0.95	0.42
1009	1	1	0.29	1	0.826295	0.18	0.79	0.501	0.05	0.59
1010	1	0	0.501	1	0.826295	0.18	0.79	0.82	0.05	0.85
1011	1	1	0.94	1	0.581974	0.501	0.42	0.82	0.95	0.92
1012	0	0	0.501	1	0.826295	0.501	0.42	0.82	0.05	0.59
1013	1	1	0.7	1	0.826295	0.18	0.42	0.82	0.95	0.42
1014	1	1	0.94	1	0.826295	0.18	0.42	0.82	0.95	0.89
1015	1	1	0.94	1	0.826295	0.501	0.42	0.82	0.95	0.89
1016	1	1	0.78	1	0.826295	0.95	0.42	0.95	0.501	0.59
1017	1	0	0.78	1	0.965138	0.501	0.79	0.501	0.501	0.98
1018	0	0	0.82	1	0.826295	0.18	0.79	0.82	0.95	0.74
1019	1	1	0.99	1	0.370079	0.05	0.42	0.18	0	0.59
1020	1	1	0.91	1	0.370079	0.501	0.42	0.82	0.501	0.59
1021	1	0	0.66	1	0.826295	0.18	0.42	0.82	0.95	0.96
1022	0	1	0.99	1	0.204615	0.18	0.42	0.501	1	0.21
1023	1	1	0.78	1	0.826295	0.18	0.79	0.501	0.05	0.06
1024	1	1	0.11	1	0.826295	0.18	0.16	0.501	0.05	0.85
1025	1	1	0.501	1	0.826295	0.18	0.79	0.18	0.05	0.95
1026	1	1	0.97	1	0.826295	0.18	0.79	0.82	0.501	0.13
1027	1	1	0.96	1	0.370079	0.501	0.79	0.82	0.501	0.01
1028	1	1	0.99	1	0.370079	0.501	0.42	0.82	0.95	0.92
1029	1	0	0.99	1	0.370079	0.18	0.42	0.82	0.501	0.74
1030	1	1	0.91	1	0.826295	0.501	0.42	0.501	0.05	0.67
1031	1	1	1	1	0.204615	0.501	0.42	0.501	0.05	0.09
1032	1	1	0.82	1	0.826295	0.18	0.42	0.501	0.05	0.8
1033	1	1	0.87	1	0.370079	0.501	0.42	0.82	0.95	0.98
1034	1	1	0.7	1	0.826295	0.18	0.16	0.501	0.501	0.98
1035	1	1	0.82	1	0.826295	0.18	0.42	0.501	0.95	0.89
1036	1	1	0.61	1	0.826295	0.18	0.95	0.18	0.05	0.74
1037	1	1	0.06	0	0.826295	0.501	0.79	0.501	0.501	0.85
1038	1	0	0.94	1	0.204615	0.18	0.42	0.501	0.05	0.67
1039	1	1	0.94	1	0.581974	0.18	0.05	0.501	0.501	0.89
1040	1	1	0.29	1	0.965138	0.18	0.42	0.82	0.95	0.09
1041	1	1	0.74	1	0.965138	0.05	0.42	0.82	0.95	0.92
1042	1	1	0.7	1	0.826295	0.18	0.42	0.501	0.501	0.74
1043	1	0	0.74	1	0.370079	0.18	0.95	0.95	0.501	0.97
1044	1	1	0.99	1	0.581974	0.501	0.16	0.82	0.95	0.67
1045	0	0	0.93	1	0.581974	0.18	0.42	0.501	0.95	0.01
1046	1	1	0.99	1	0.370079	0.18	0.05	0.501	0.95	0.74
1047	0	0	0.43	1	0.826295	0.18	0.79	0.501	0.95	0.59
1048	1	1	0.78	1	0.581974	0.18	0.79	0.82	0.05	0.99
1049	1	1	0.61	1	0.826295	0.18	0.42	0.82	0.95	0.59
1050	1	1	0.95	1	0.581974	0.501	0.42	0.501	0.95	0.8
1051	1	1	0.85	1	0.826295	0.501	0.42	0.82	0.95	0.97
1052	1	1	0.94	1	0.204615	0.501	0.42	0.501	0.95	0.03
1053	1	0	0.85	1	0.370079	0.18	0.42	0.501	0.501	0.34
1054	1	1	0.78	1	0.370079	0.18	0.42	0.95	0.95	0.16
1055	1	1	0.89	1	0.370079	0.501	0.42	0.95	0.95	0.97
1056	0	0	0.29	1	0.965138	0.18	0.79	0.18	0.05	0.02
1057	1	1	0.23	1	0.826295	0.18	0.42	0.82	1	0.16
1058	1	1	0.61	0	0.581974	0.82	0.95	0.501	0.05	0.8
1059	1	1	0.78	1	0.826295	0.18	0.42	0.501	0.05	0.26
1060	1	0	1	0	0.204615	0.501	0.05	0.18	0	0.16
1061	1	1	0.501	1	0.826295	0.501	0.42	0.501	0.95	0.27
1062	1	1	0.23	1	0.965138	0.18	0.79	0.501	0.501	0.01
1063	1	1	0.87	1	0.370079	0.501	0.42	0.82	0.95	0.67
1064	1	1	0.94	1	0.826295	0.18	0.79	0.82	0.95	0.16
1065	1	1	0.35	1	0.826295	0.05	0.16	0.95	0.95	0.21
1066	1	1	0.93	1	0.370079	0.18	0.42	0.501	0.05	0.501
1067	1	1	0.97	1	0.370079	0.82	0.42	0.82	0.501	0.501
1068	1	1	0.66	1	0.581974	0.82	0.42	0.82	1	0.02
1069	1	0	0.82	1	0.826295	0.501	0.42	0.501	1	0.501
1070	1	0	0.89	1	0.826295	0.18	0.42	0.82	0.05	0.34
1071	0	1	0.11	0	0.826295	0.501	0.79	0.501	0.501	0
1072	1	1	0.96	0	0.581974	0.95	0.42	0.95	0.05	0.59
1073	1	0	0.55	0	0.965138	0.501	0.42	0.82	1	0.8
1074	1	0	0.23	1	0.581974	0.18	0.42	0.82	0.501	0.16
1075	1	0	0.93	1	0.965138	0.18	0.42	0.18	0.95	0.74
1076	1	1	0.61	1	0.581974	0.501	0.16	0.95	0.95	0.74
1077	1	1	0.93	1	0.581974	0.501	0.42	0.501	0.501	0.42
1078	1	1	0.55	1	0.826295	0.18	0.79	0.501	0.501	0.85
1079	1	1	0.61	1	0.965138	0.18	0.42	0.95	0.95	0.09
1080	1	1	0.96	0	0.826295	0.18	0.42	0.501	0.95	0.01
1081	1	1	0.61	1	0.826295	0.82	0.05	0.501	0.95	0.94
1082	1	1	0.08	0	0.826295	0.18	0.42	0.82	0.501	0.501
1083	1	1	0.43	1	0.826295	0.18	0.79	0.82	0.501	0.27
1084	1	1	0.66	1	0.826295	0.18	0.79	0.82	0.95	0.21
1085	1	1	0.18	1	0.581974	0.18	0.16	0.501	0.95	0.16
1086	1	1	0.02	0	0.581974	0.18	0.79	0.82	0.05	0.21
1087	1	1	0.29	1	0.826295	0.18	0.79	0.82	0.95	0.16
1088	0	0	0.7	1	0.826295	0.18	0.42	0.501	0.501	0.03
1089	1	1	0.43	1	0.581974	0.501	0.42	0.82	0.95	0.85
1090	1	0	0.7	1	0.826295	0.18	0.95	0.82	0.05	0.89
1091	1	1	0.55	0	0.826295	0.82	0.05	0.95	0.95	0.27
1092	1	1	0.97	1	0.826295	0.18	0.42	0.82	0.501	0.09
1093	1	1	1	1	0.826295	0.501	0.05	0.82	0.95	0.02
1094	1	1	0.55	1	0.965138	0.18	0.42	0.82	0.501	0.16
1095	1	1	0.78	1	0.581974	0.18	0.42	0.501	0.501	0.94
1096	1	1	0.08	1	0.581974	0.18	0.42	0.95	0.501	0.34
1097	1	1	0.23	0	0.826295	0.18	0.42	0.82	0.95	0.25
1098	1	1	0.35	1	0.581974	0.18	0.42	0.501	0.05	0.94
1099	1	1	0.66	1	0.370079	0.18	0.05	0.82	0.501	0.21
1100	1	1	0.82	1	0.826295	0.501	0.42	0.501	0.95	0.8
1101	1	0	0.43	1	0.370079	0.18	0.42	0.501	0.501	0.52
1102	1	1	0.82	1	0.826295	0.18	0.42	0.82	0.95	0.16
1103	1	0	0.99	1	0.826295	0.82	0.16	0.501	0.05	0.67
1104	0	0	0.501	1	0.826295	0.18	0.16	0.82	0.05	0.06
1105	1	0	0.78	1	0.826295	0.18	0.95	0.95	0.501	0.42
1106	1	1	0.14	0	0.826295	0.18	0.05	0.82	0.95	0.27
1107	1	1	0.14	0	0.826295	0.501	0.42	0.501	0.95	0.02
1108	1	1	0.03	0	0.826295	0.05	0.42	0.95	0.05	0.67
1109	0	0	0.87	0	0.965138	0.05	0.79	0.18	0.05	0.01
1110	1	1	0.29	0	0.965138	0.18	0.42	0.501	0.95	0.03
1111	1	1	0.29	1	0.965138	0.18	0.42	0.82	0.95	0.74
1112	1	1	0.97	1	0.826295	0.501	0.05	0.82	0.05	0.59
1113	1	1	0.7	1	0.581974	0.18	0.42	0.82	0.501	0.27
1114	1	1	0.501	1	0.826295	0.18	0.42	0.82	0.501	0.59
1115	1	1	0.85	1	0.826295	0.18	0.42	0.501	0.501	0.16
1116	1	1	0.66	1	0.826295	0.18	0.42	0.501	0.501	0.34
1117	1	1	0.35	1	0.204615	0.501	0.16	0.95	0.95	0.06
1118	1	1	0.85	1	0.826295	0.501	0.79	0.82	0.95	0.92
1119	0	0	0.06	0	0.581974	0.501	0.42	0.82	0.05	0
1120	1	1	0.94	1	0.826295	0.18	0.79	0.501	0.501	0.27
1121	1	1	0.05	0	0.581974	0.18	0.42	0.501	0.501	0.03
1122	1	1	0.91	1	0.826295	0.501	0.79	0.95	0.05	0.98
1123	0	0	0.06	0	0.826295	0.501	0.79	0.82	1	0.12
1124	0	0	0.78	1	0.826295	0.18	0.79	0.501	0.501	0.74
1125	0	0	0.05	0	0.965138	0.82	0.42	0.501	1	0.01
1126	0	0	0.66	1	0.826295	0.82	0.79	0.501	1	0.21
1127	1	1	0.97	1	0.581974	0.501	0.05	0.82	1	0.85
1128	1	0	0.61	1	0.370079	0.82	0.42	0.95	0.501	0.96
1129	0	0	0.501	1	0.826295	0.05	0.95	0.501	0.05	0.21
1130	1	1	0.99	1	0.204615	0.501	0.05	0.501	0.95	0.74
1131	1	1	0.43	0	0.826295	0.501	0.16	0.501	0.95	0.09
1132	0	1	0.97	1	0.370079	0.18	0.79	0.501	0.95	0.05
1133	0	0	0.66	1	0.826295	0.82	0.79	0.82	0.501	0.16
1134	1	1	0.82	0	0.370079	0.05	0.79	0.82	0.95	0.03
1135	1	1	0.18	1	0.826295	0.18	0.05	0.501	0.501	0.09
1136	1	1	0.94	1	0.204615	0.501	0.79	0.95	0.501	0.94
1137	1	1	0.98	1	0.581974	0.501	0.42	0.82	0.95	0.16
1138	1	1	0.74	1	0.965138	0.05	0.79	0.82	0.95	0.501
1139	1	0	0.61	1	0.581974	0.501	0.42	0.501	0.95	0
1140	1	1	0.66	1	0.826295	0.82	0.16	0.82	0.95	0.16
1141	1	1	0.61	0	0.965138	0.18	0.79	0.82	0.95	0.8
1142	1	1	0.97	1	0.370079	0.501	0.16	0.501	0.95	0.98
1143	1	1	0.91	1	0.826295	0.18	0.79	0.501	0.95	0.03
1144	1	1	0.98	1	0.204615	0.18	0.42	0.82	0.05	0.04
1145	1	1	0.7	1	0.370079	0.501	0.79	0.82	0.95	0.02
1146	1	1	0.55	1	0.370079	0.05	0.42	0.501	0.501	0.74
1147	1	1	0.95	1	0.370079	0.82	0.42	0.501	0.95	0.59
1148	1	1	0.97	1	0.826295	0.82	0.42	0.501	0.501	0.42
1149	1	1	0.74	1	0.204615	0.18	0.42	0.95	0.95	0.8
1150	1	1	0.18	1	0.826295	0.501	0.42	0.82	0.05	0.01
1151	1	1	0.23	1	0.581974	0.18	0.05	0.501	0.95	0.67
1152	1	1	0.55	1	0.581974	0.18	0.42	0.501	0.05	0.89
1153	0	0	0.66	1	0.204615	0.18	0.95	0.18	0.95	0.59
1154	1	1	0.14	1	0.826295	0.18	0.79	0.501	0.95	0.501
1155	1	1	0.89	1	0.370079	0.82	0.79	0.95	0.501	0.02
1156	1	1	0.29	1	0.826295	0.18	0.79	0.501	0.501	0.27
1157	1	1	0.95	1	0.370079	0.82	0.05	0.95	0.95	0.27
1158	1	1	0.87	1	0.826295	0.501	0.42	0.82	0.05	0.59
1159	1	1	0.35	0	0.826295	0.501	0.42	0.501	0	0.09
1160	1	1	0.97	1	0.581974	0.501	0.16	0.82	0.95	0.21
1161	1	1	0.94	1	0.204615	0.501	0.42	0.82	0.501	0.05
1162	1	1	1	1	0.370079	0.501	0.05	0.82	0.501	0.27
1163	1	1	0.87	1	0.204615	0.501	0.42	0.95	0.95	0.03
1164	1	1	0.87	1	0.204615	0.501	0.42	0.95	0.95	0.03
1165	1	1	0.78	1	0.581974	0.18	0.42	0.95	0.501	0.501
1166	1	1	0.7	1	0.581974	0.501	0.42	0.501	0.95	0.8
1167	1	1	0.98	1	0.370079	0.501	0.05	0.501	0.95	0.8
1168	1	1	0.66	1	0.826295	0.18	0.16	0.82	0.501	0.89
1169	1	1	0.87	1	0.826295	0.82	0.42	0.82	1	0.85
1170	1	1	0.82	1	0.581974	0.18	0.42	0.501	0.05	0.97
1171	1	1	0.97	1	0.826295	0.501	0.42	0.501	0.501	0.98
1172	1	1	0.85	1	0.826295	0.501	0.42	0.82	0.501	0.8
1173	1	1	0.35	0	0.826295	0.501	0.79	0.18	0.95	0.26
1174	1	1	0.66	1	0.826295	0.18	0.42	0.82	0.501	0.04
1175	0	0	0.14	1	0.826295	0.18	0.79	0.82	0.95	0.98
1176	1	1	0.11	0	0.581974	0.18	0.42	0.82	0.501	0.34
1177	0	1	0.82	0	0.826295	0.18	0.79	0.82	0.501	0.34
1178	1	0	0.7	1	0.581974	0.501	0.42	0.82	0.05	0.42
1179	1	1	0.74	1	0.826295	0.18	0.42	0.82	0.501	0.21
1180	1	1	0.05	0	0.581974	0.501	0.42	0.82	0.95	0.56
1181	1	1	0.29	1	0.826295	0.18	0.42	0.82	0.501	0.64
1182	1	1	0.97	1	0.826295	0.18	0.79	0.501	0.501	0.34
1183	0	0	0.99	1	0.370079	0.501	0.42	0.501	0.05	0.11
1184	1	1	0.99	1	0.370079	0.82	0.16	0.501	0.501	0.89
1185	1	1	0.55	1	0.826295	0.501	0.42	0.82	0.501	0.99
1186	1	1	0.78	1	0.581974	0.501	0.42	0.501	0.95	0.98
1187	1	1	0.61	1	0.965138	0.18	0.42	0.501	0.95	1
1188	1	1	0.99	0	0.826295	0.501	0.05	0.82	0.05	0.501
1189	0	0	0.98	1	0.965138	0.82	0.42	0.82	0.501	0.34
1190	1	1	0.99	1	0.370079	0.82	0.42	0.501	0.95	0.8
1191	1	1	0.35	1	0.826295	0.18	0.42	0.95	1	0.12
1192	1	1	0.14	0	0.826295	0.82	0.42	0.501	0.501	0.13
1193	1	1	0.82	1	0.826295	0.18	0.79	0.501	0.05	0.92
1194	1	1	0.03	0	0.581974	0.18	0.42	0.82	0.95	0.47
1195	1	0	0.7	1	0.581974	0.18	0.42	0.82	0.95	0.45
1196	1	1	0.18	0	0.965138	0.18	0.79	0.82	0.501	0.02
1197	1	1	1	1	0.581974	0.18	0.42	0.82	0.501	0.01
1198	1	1	0.74	1	0.581974	0.501	0.42	0.95	0.95	0.12
1199	1	1	0.14	0	0.965138	0.18	0.42	0.501	0.501	0.03
1200	1	1	0.99	1	0.581974	0.18	0.05	0.18	0.95	0.27
1201	1	1	1	1	0.370079	0.501	0.05	0.501	0	0.7
1202	1	1	0.14	1	0.826295	0.18	0.79	0.82	0.501	0.06
1203	1	0	0.66	1	0.826295	0.05	0.42	0.501	0.501	0.16
1204	0	0	0.08	0	0.826295	0.501	0.42	0.501	0.05	0.02
1205	1	1	0.94	1	0.370079	0.18	0.42	0.82	0.501	0.98
1206	1	1	0.14	1	0.581974	0.18	0.42	0.501	0.05	0.94
1207	0	0	0.94	1	0.204615	0.18	0.42	0.95	0.95	0.8
1208	1	1	0.29	0	0.965138	0.18	0.42	0.95	0.95	0.65
1209	0	0	0.43	1	0.826295	0.18	0.42	0.501	0.501	0.78
1210	1	1	0.11	0	0.826295	0.18	0.42	0.82	0.501	0.33
1211	1	0	0.08	0	0.826295	0.05	0.42	0.501	0.95	0.91
1212	1	1	0.11	1	0.826295	0.18	0.79	0.501	0.95	0.21
1213	1	1	0.04	0	0.826295	0.18	0.42	0.82	0.95	0.52
1214	1	1	0.85	1	0.581974	0.18	0.42	0.82	0.501	0.47
1215	1	0	0.35	0	0.826295	0.18	0.95	0.05	0.05	0.53
1216	1	1	0.29	1	0.965138	0.18	0.42	0.82	0.501	0.09
1217	0	0	0.08	0	0.826295	0.501	0.79	0.501	0.501	0.54
1218	1	1	0.23	1	0.965138	0.18	0.42	0.95	0.501	0.42
1219	1	1	0.66	1	0.581974	0.18	0.42	0.95	0.95	0.97
1220	1	1	0.61	1	0.826295	0.18	0.79	0.501	0.95	0.89
1221	1	1	0.11	0	0.965138	0.501	0.79	0.501	0.501	0.02
1222	0	0	0.61	1	0.826295	0.18	0.79	0.501	0.501	0.34
1223	1	1	0.08	1	0.826295	0.501	0.79	0.82	0.95	0.97
1224	1	1	0.23	1	0.826295	0.501	0.79	0.95	0.05	0.85
1225	1	1	0.06	0	0.826295	0.501	0.16	0.82	0.501	0.96
1226	0	0	0.87	1	0.826295	0.18	0.79	0.82	0.95	0.27
1227	1	1	0.55	1	0.826295	0.501	0.42	0.82	0.05	0.85
1228	0	0	0.35	1	0.826295	0.18	0.79	0.95	0.95	0.21
1229	1	1	0.18	1	0.826295	0.18	0.79	0.501	0.05	0.44
1230	0	0	0.35	1	0.581974	0.501	0.42	0.501	0.95	1
1231	1	1	0.66	1	0.965138	0.501	0.79	0.95	0.95	0.27
1232	1	1	0.78	1	0.826295	0.05	0.42	0.501	0.05	0.34
1233	1	1	0.82	1	0.826295	0.18	0.16	0.501	0.95	0.34
1234	1	1	0.82	1	0.826295	0.82	0.42	0.82	0.501	0.99
1235	1	1	0.78	1	0.370079	0.501	0.42	0.18	0.501	0.74
1236	1	1	1	1	0.581974	0.82	0.42	0.82	1	0.67
1237	1	1	0.95	1	0.826295	0.82	0.79	0.82	0.95	0.94
1238	1	1	0.7	1	0.965138	0.18	0.42	0.501	0.501	0.68
1239	1	1	0.74	1	0.581974	0.82	0.42	0.82	0.95	0.94
1240	0	0	0.501	1	0.581974	0.18	0.95	0.18	1	0.94
1241	1	1	0.95	1	0.204615	0.18	0.42	0.501	0.05	0.27
1242	1	1	0.78	1	0.826295	0.501	0.79	0.82	1	0.42
1243	1	0	0.74	1	0.370079	0.18	0.42	0.82	0.501	0.59
1244	1	1	0.74	1	0.581974	0.18	0.42	0.501	0.95	0.89
1245	1	1	0.78	0	0.826295	0.18	0.42	0.95	0.501	0.85
1246	1	1	0.78	1	0.826295	0.82	0.42	0.82	0.05	0.98
1247	1	1	0.82	1	0.581974	0.18	0.42	0.501	0.95	0.97
1248	0	0	1	1	0.204615	0.501	0.05	0.82	0.95	0.501
1249	1	1	0.66	1	0.826295	0.18	0.79	0.501	0.501	0.53
1250	1	1	0.61	1	0.826295	0.18	0.42	0.501	0.95	0.96
1251	1	1	0.35	1	0.581974	0.18	0.42	0.82	0.95	0.8
1252	1	0	0.35	1	0.581974	0.18	0.42	0.95	0.501	0.98
1253	1	1	0.61	1	0.370079	0.18	0.42	0.95	0.95	0.85
1254	1	1	0.43	1	0.826295	0.18	0.79	0.95	0.95	0.96
1255	1	1	0.94	1	0.204615	0.501	0.42	0.82	0.501	0.84
1256	0	0	0.23	1	0.965138	0.18	0.95	0.18	0	0.74
1257	1	1	0.96	1	0.370079	0.95	0.42	0.501	0.95	0.92
1258	1	1	0.89	1	0.581974	0.18	0.79	0.501	0.95	0.42
1259	1	1	0.96	0	0.826295	0.501	0.42	0.82	0.501	0.16
1260	1	1	0.14	1	0.826295	0.18	0.42	0.82	0.95	0.61
1261	1	1	0.04	0	0.826295	0.18	0.42	0.501	0	0.02
1262	1	1	0.18	0	0.826295	0.95	0.79	0.82	0.95	0.52
1263	0	1	0.93	1	0.370079	0.82	0.16	0.82	0.95	0.15
1264	1	1	0.7	1	0.826295	0.501	0.42	0.501	0.05	0.92
1265	1	1	0.11	1	0.370079	0.18	0.42	0.82	0.95	0
1266	1	1	0.501	1	0.965138	0.18	0.79	0.501	0.501	0.42
1267	1	1	0.94	1	0.370079	0.501	0.95	0.05	0.501	0.18
1268	1	1	0.85	1	0.581974	0.18	0.42	0.82	1	0.57
1269	1	1	0.7	1	0.826295	0.18	0.42	0.82	0.95	0.97
1270	1	1	0.35	1	0.581974	0.18	0.42	0.82	0.95	0.85
1271	1	1	0.95	1	0.370079	0.18	0.42	0.501	0.501	0.501
1272	1	1	0.14	0	0.965138	0.501	0.79	0.82	0.501	0.59
1273	1	1	0.74	1	0.826295	0.501	0.79	0.82	0.501	0.16
1274	1	1	0.501	1	0.826295	0.18	0.79	0.82	1	0.13
1275	1	1	0.66	1	0.826295	0.18	0.79	0.501	0.95	0.21
1276	1	1	0.29	1	0.826295	0.18	0.79	0.501	0.501	0.19
1277	1	0	0.99	1	0.204615	0.18	0.42	0.501	0.95	0.42
1278	0	0	0.04	0	0.370079	0.18	0.79	0.95	0.501	0.02
1279	1	1	0.43	1	0.826295	0.501	0.42	0.82	0.501	0.54
1280	1	1	0.89	1	0.826295	0.18	0.42	0.82	0.05	0.85
1281	0	1	0.96	1	0.581974	0.18	0.16	0.82	0.501	0.96
1282	0	1	0.66	1	0.581974	0.501	0.42	0.82	0.05	0.27
1283	0	1	0.43	1	0.581974	0.18	0.79	0.82	0.501	0.07
1284	1	1	0.66	0	0.581974	0.18	0.79	0.501	0.05	0.01
1285	1	1	0.95	1	0.826295	0.18	0.16	0.82	0.05	0.59
1286	1	0	0.7	1	0.826295	0.18	0.42	0.82	0.95	0.89
1287	1	1	0.95	1	0.370079	0.501	0.42	0.501	0.95	0.67
1288	1	1	0.7	1	0.826295	0.05	0.16	0.501	0.95	0.09
1289	1	0	0.98	0	0.370079	0.18	0.42	0.82	0.95	0.18
1290	1	1	0.29	1	0.965138	0.18	0.79	0.82	0.501	0.16
1291	1	1	0.11	0	0.826295	0.18	0.79	0.82	0.05	0.94
1292	1	1	0.501	1	0.581974	0.18	0.42	0.82	0.501	0.85
1293	1	1	0.91	1	0.581974	0.18	0.42	0.82	0.95	0.96
1294	1	1	0.501	1	0.826295	0.18	0.79	0.501	0.95	0.98
1295	0	1	0.06	0	0.581974	0.18	0.79	0.501	0.95	0.15
1296	1	1	0.7	1	0.826295	0.501	0.42	0.82	0.95	0.59
1297	1	1	0.35	1	0.581974	0.05	0.42	0.501	0.95	0.56
1298	1	1	0.87	1	0.370079	0.18	0.42	0.95	0.501	0.74
1299	1	0	0.93	1	0.581974	0.18	0.42	0.501	0.95	0.34
1300	0	0	0.85	1	0.826295	0.05	0.79	0.18	0.05	0.8
1301	1	1	0.94	1	0.204615	0.501	0.42	0.82	0.501	0.99
1302	1	1	0.96	1	0.826295	0.18	0.42	0.501	0.501	0.66
1303	1	1	0.501	1	0.581974	0.18	0.42	0.501	0.05	0.09
1304	1	1	0.96	1	0.826295	0.18	0.79	0.501	0.05	0.74
1305	1	1	0.87	1	0.370079	0.18	0.42	0.82	0.501	0.96
1306	1	1	0.91	1	0.826295	0.82	0.79	0.82	0.501	0.96
1307	1	1	0.74	1	0.826295	0.82	0.42	0.501	0.95	0.74
1308	1	0	0.08	0	0.826295	0.18	0.42	0.501	0.95	0.02
1309	1	1	0.501	1	0.581974	0.501	0.42	0.82	0.95	0.27
1310	1	1	0.18	1	0.826295	0.18	0.42	0.82	0.95	0.34
1311	1	1	0.04	0	0.581974	0.501	0.16	0.82	0.05	0.12
1312	1	1	0.04	0	0.581974	0.501	0.16	0.82	0.05	0.02
1313	1	1	0.501	1	0.826295	0.18	0.79	0.82	0.501	0.74
1314	1	1	0.95	1	0.204615	0.501	0.05	0.95	0.501	0.45
1315	1	1	0.61	1	0.581974	0.05	0.79	0.82	0.501	0.74
1316	1	1	0.78	1	0.581974	0.18	0.42	0.82	0.95	0.94
1317	1	1	0.82	1	0.370079	0.501	0.42	0.95	0.501	0.85
1318	1	1	0.35	1	0.826295	0.82	0.42	0.82	0.95	0.67
1319	1	1	0.61	1	0.826295	0.501	0.79	0.501	0.05	0.501
1320	1	1	0.06	0	0.965138	0.501	0.79	0.95	0.501	0.42
1321	1	1	0.97	1	0.370079	0.18	0.42	0.501	0	0.92
1322	1	1	0.78	0	0.826295	0.501	0.42	0.82	0.05	0.02
1323	1	0	0.74	1	0.826295	0.501	0.95	0.82	0.95	0.27
1324	1	1	0.04	0	0.581974	0.501	0.05	0.82	1	0.92
1325	1	1	0.89	1	0.581974	0.501	0.42	0.501	0.95	0.34
1326	1	1	1	1	0.204615	0.95	0.05	0.82	0.05	0.96
1327	1	1	0.93	1	0.826295	0.18	0.42	0.82	0.95	0.59
1328	1	0	0.43	1	0.581974	0.18	0.42	0.95	0.05	0.16
1329	1	1	0.501	1	0.581974	0.18	0.16	0.82	0.95	0.85
1330	0	0	0.99	1	0.581974	0.18	0.79	0.82	0.95	0.05
1331	1	1	0.43	1	0.826295	0.501	0.42	0.82	0.05	0.27
1332	0	1	0.87	1	0.370079	0.18	0.42	0.501	0.501	0.85
1333	1	1	0.97	1	0.204615	0.501	0.05	0.95	0.05	1
1334	1	1	0.91	1	0.826295	0.18	0.42	0.82	0.95	0.74
1335	1	1	0.61	1	0.826295	0.18	0.42	0.501	0.95	0.42
1336	1	1	0.18	1	0.826295	0.501	0.79	0.82	0.05	0.09
1337	1	1	0.55	1	0.581974	0.18	0.42	0.82	0.501	0.09
1338	1	1	0.66	1	0.826295	0.501	0.42	0.501	0.95	0.89
1339	1	1	0.61	1	0.965138	0.18	0.79	0.82	0.95	0.94
1340	1	1	0.61	1	0.581974	0.18	0.42	0.501	0.501	0.02
1341	0	0	0.43	1	0.826295	0.18	0.42	0.501	0.95	0.501
1342	1	1	0.74	1	0.826295	0.18	0.42	0.501	0.95	0.12
1343	1	1	0.11	1	0.965138	0.82	0.42	0.82	0.501	0.02
1344	1	1	0.61	1	0.826295	0.18	0.42	0.18	0.501	0.74
1345	1	0	0.7	1	0.826295	0.18	0.79	0.501	0.501	0.59
1346	1	1	0.08	0	0.826295	0.18	0.42	0.82	0.501	0.59
1347	1	1	0.11	0	0.965138	0.18	0.42	0.501	1	0.05
1348	1	0	0.08	0	0.581974	0.18	0.42	0.82	0.95	0.01
1349	1	0	0.18	1	0.826295	0.501	0.42	0.501	0.95	0.34
1350	1	0	0.14	0	0.965138	0.18	0.42	0.501	0.95	0.02
1351	1	1	0.08	0	0.581974	0.18	0.42	0.82	0.95	0.01
1352	0	0	0.08	0	0.581974	0.18	0.42	0.82	0.95	0.06
1353	0	0	0.501	1	0.826295	0.18	0.42	0.501	0.501	0.01
1354	1	1	1	1	0.370079	0.501	0.42	0.95	0.501	0.96
1355	1	1	0.74	1	0.965138	0.18	0.95	0.501	0.501	0.67
1356	1	1	0.29	1	0.581974	0.18	0.42	0.82	0.501	0.94
1357	1	0	0.43	1	0.581974	0.82	0.16	0.82	0.501	0.42
1358	1	1	0.89	1	0.826295	0.18	0.42	0.501	0.95	0.501
1359	0	0	0.14	0	0.826295	0.501	0.79	0.95	0.501	0.03
1360	1	0	0.11	0	0.581974	0.501	0.79	0.95	0.501	0.09
1361	1	1	0.43	1	0.965138	0.82	0.42	0.501	0.501	0.27
1362	0	1	0.91	0	0.370079	0.18	0.05	0.501	0.501	0
1363	0	0	0.55	1	0.826295	0.18	0.05	0.82	0.95	0.84
1364	0	0	0.43	1	0.826295	0.18	0.42	0.18	0.95	0.74
1365	1	1	0.18	0	0.965138	0.501	0.16	0.82	0.501	0.34
1366	1	1	0.82	1	0.370079	0.18	0.16	0.95	0.501	0.98
1367	1	0	0.23	1	0.965138	0.18	0.79	0.501	0.95	0.42
1368	1	1	0.11	0	0.826295	0.501	0.42	0.95	1	0.85
1369	1	1	0.96	1	0.204615	0.05	0.42	0.82	0.95	0.02
1370	0	0	0.01	0	0.370079	0.501	0.42	0.501	0.501	0.02
1371	1	1	0.89	1	0.826295	0.82	0.42	0.82	0.95	0.89
1372	1	1	0.66	1	0.826295	0.82	0.42	0.82	0.95	0.99
1373	1	0	0.29	1	0.581974	0.05	0.79	0.501	0.95	0.11
1374	1	1	0.14	1	0.826295	0.18	0.42	0.95	0.501	0.67
1375	1	1	0.82	1	0.204615	0.18	0.42	0.82	0.95	0.59
1376	1	1	0.501	1	0.581974	0.18	0.42	0.82	0.501	0.16
1377	0	1	0.08	0	0.826295	0.82	0.95	0.501	0.95	0.21
1378	1	1	0.06	0	0.826295	0.18	0.42	0.501	0.95	0.501
1379	0	1	0.29	1	0.826295	0.501	0.42	0.95	0.95	0.02
1380	1	1	0.11	0	0.581974	0.501	0.42	0.82	0.501	0.42
1381	1	1	0.78	1	0.581974	0.501	0.42	0.82	0.95	0.59
1382	0	1	0.08	1	0.826295	0.501	0.79	0.501	0.501	0.42
1383	1	1	0.98	1	0.581974	0.18	0.05	0.501	0.05	0.16
1384	1	1	0.98	1	0.826295	0.82	0.16	0.95	0.501	0.85
1385	1	1	0.35	1	0.965138	0.501	0.79	0.95	0.95	0.92
1386	1	1	0.35	1	0.581974	0.18	0.79	0.82	0.05	0.42
1387	1	1	0.55	1	0.581974	0.18	0.42	0.82	0.95	0.8
1388	1	1	0.78	1	0.826295	0.18	0.79	0.95	0.95	0.67
1389	1	1	0.61	1	0.581974	0.18	0.05	0.18	0.95	0.94
1390	1	1	0.61	1	0.965138	0.82	0.42	0.82	0.95	0.94
1391	1	1	0.93	1	0.581974	0.18	0.42	0.501	0.501	0.34
1392	1	1	0.04	0	0.581974	0.18	0.42	0.82	1	0.89
1393	1	1	0.96	1	0.826295	0.18	0.95	0.501	0.05	0.01
1394	0	0	0.87	1	0.826295	0.82	0.79	0.82	0.501	0.27
1395	1	1	0.18	0	0.826295	0.501	0.42	0.501	0.501	0.97
1396	1	1	0.78	1	0.581974	0.501	0.05	0.501	0.95	0.94
1397	1	1	0.99	1	0.581974	0.18	0.05	0.501	0.501	0.34
1398	0	0	1	1	0.826295	0.501	0.42	0.95	0.501	0.16
1399	1	1	1	1	0.826295	0.501	0.42	0.501	0.05	0
1400	1	1	0.93	1	0.826295	0.05	0.42	0.82	0.05	1
1401	1	1	0.35	1	0.965138	0.501	0.42	0.82	0.95	0.67
1402	1	1	0.95	1	0.965138	0.501	0.42	0.82	0.95	0.97
1403	1	1	0.89	1	0.370079	0.18	0.42	0.501	0.95	0.89
1404	1	1	0.85	1	0.965138	0.18	0.42	0.501	0.501	0.74
1405	1	1	0.82	1	0.826295	0.18	0.79	0.82	0.501	0.89
1406	1	1	0.91	1	0.826295	0.501	0.42	0.501	0.95	0.85
1407	1	1	0.97	1	0.826295	0.82	0.42	0.95	0.95	0.67
1408	1	1	0.99	1	0.204615	0.95	0.05	0.82	0.05	0.8
1409	0	0	0.501	1	0.826295	0.05	0.95	0.18	0.05	0.92
1410	1	1	0.99	1	0.826295	0.501	0.79	0.501	0.501	0.89
1411	1	1	0.99	1	0.826295	0.501	0.79	0.82	0.05	0.98
1412	1	1	0.99	1	0.370079	0.501	0.42	0.501	0.05	0.34
1413	1	1	0.98	1	0.204615	0.501	0.42	0.501	0.95	0.97
1414	1	1	0.87	1	0.826295	0.501	0.79	0.501	0.05	0.97
1415	1	1	0.95	1	0.826295	0.501	0.42	0.501	0.501	0.59
1416	1	1	0.55	1	0.965138	0.05	0.42	0.501	0.95	0.501
1417	1	0	0.7	1	0.826295	0.18	0.79	0.82	0.95	0.89
1418	1	0	0.29	1	0.826295	0.18	0.42	0.501	0.501	0.34
1419	0	0	0.95	1	0.370079	0.18	0.79	0.501	0.501	0.92
1420	1	1	0.99	1	0.370079	0.82	0.79	0.501	0.05	0.97
1421	0	0	0.97	1	0.826295	0.501	0.79	0.501	0.05	0.21
1422	1	1	0.85	1	0.826295	0.18	0.42	0.501	0.501	0.74
1423	1	1	0.66	1	0.826295	0.18	0.95	0.501	0.05	0.42
1424	1	1	0.23	1	0.581974	0.18	0.42	0.82	0.95	0.8
1425	1	1	0.93	1	0.826295	0.501	0.79	0.501	0.95	0.52
1426	1	1	0.98	1	0.581974	0.501	0.42	0.501	0.501	0.03
1427	1	0	0.97	1	0.581974	0.82	0.79	0.82	0.05	0.99
1428	1	1	0.61	1	0.581974	0.18	0.42	0.501	0.95	0.67
1429	1	1	0.91	1	0.581974	0.18	0.95	0.501	0.501	0.94
1430	1	1	0.55	1	0.581974	0.18	0.42	0.501	0.05	0.27
1431	1	1	0.97	1	0.581974	0.501	0.42	0.82	0.501	0.94
1432	1	1	0.85	1	0.826295	0.18	0.79	0.95	0.501	0.67
1433	1	1	0.87	1	0.826295	0.501	0.42	0.501	0.95	0.21
1434	1	1	0.23	0	0.826295	0.18	0.42	0.82	0.501	0.03
1435	1	1	0.35	1	0.826295	0.18	0.95	0.18	0.501	0.02
1436	1	1	0.89	1	0.826295	0.18	0.79	0.501	0.05	0.97
1437	1	1	0.78	1	0.826295	0.501	0.79	0.501	0.05	0.8
1438	1	1	0.93	1	0.826295	0.95	0.42	0.82	1	0.59
1439	1	1	0.85	1	0.826295	0.18	0.42	0.501	0.501	0.59
1440	1	1	0.96	0	0.826295	0.18	0.79	0.501	0	0.87
1441	1	1	0.97	1	0.826295	0.501	0.42	0.82	0.95	0.99
1442	1	1	0.98	1	0.826295	0.18	0.42	0.501	0.05	0.34
1443	1	1	0.66	1	0.826295	0.18	0.79	0.82	0.501	0.59
1444	1	1	0.99	1	0.0178114	0.05	0.05	0.501	0.501	0.92
1445	1	0	0.85	1	0.826295	0.501	0.42	0.95	0.95	0.23
1446	1	1	0.95	1	0.826295	0.82	0.42	0.82	0.501	0.98
1447	1	1	0.23	1	0.965138	0.501	0.42	0.501	0.501	0.16
1448	1	1	0.87	1	0.581974	0.501	0.42	0.501	0.95	0.33
1449	1	1	0.87	1	0.370079	0.82	0.42	0.82	0.501	0.67
1450	1	1	0.14	1	0.581974	0.18	0.42	0.82	0.501	0.97
1451	0	0	0.501	1	0.581974	0.18	0.79	0.501	0	0.25
1452	0	0	0.43	1	0.581974	0.18	0.42	0.501	0.95	0.15
1453	1	0	0.66	1	0.826295	0.18	0.79	0.82	0.501	0.08
1454	1	1	0.04	0	0.826295	0.18	0.42	0.501	0.501	0.27
1455	1	0	0.91	1	0.204615	0.05	0.95	0.501	0	0.16
1456	0	0	0.06	0	0.581974	0.18	0.42	0.501	0.501	0.09
1457	0	0	0.99	0	0.581974	0.501	0.79	0.501	0.501	0
1458	1	1	0.91	1	0.370079	0.18	0.42	0.82	0.95	0.56
1459	1	1	0.23	1	0.204615	0.18	0.42	0.82	0.95	0.501
1460	1	1	0.55	1	0.965138	0.18	0.79	0.82	0.501	0.21
1461	1	1	0.23	0	0.826295	0.18	0.42	0.95	0.05	0.27
1462	0	1	0.35	1	0.581974	0.05	0.42	0.95	0.95	0.31
1463	1	1	0.78	1	0.370079	0.501	0.16	0.82	0	0.42
1464	1	1	0.74	1	0.826295	0.18	0.42	0.82	0.95	0.87
1465	1	1	0.94	1	0.204615	0.18	0.42	0.95	0.95	0.8
1466	1	1	1	1	0.370079	0.501	0.42	0.501	0.95	0.99
1467	1	0	0.85	1	0.370079	0.501	0.42	0.501	0.501	0.16
1468	1	1	0.43	1	0.581974	0.18	0.42	0.501	0.95	0.09
1469	1	1	0.97	1	0.204615	0.18	0.16	0.82	0.95	0.21
1470	0	0	0.91	1	0.370079	0.501	0.42	0.501	1	0.98
1471	1	1	0.61	1	0.965138	0.18	0.42	0.501	0.95	0.92
1472	1	1	0.06	0	0.826295	0.18	0.05	0.501	0.501	0.16
1473	0	1	0.66	1	0.581974	0.501	0.16	0.95	1	0.08
1474	1	1	0.35	1	0.370079	0.05	0.42	0.501	0.95	0.74
1475	0	0	0.29	1	0.204615	0.18	0.42	0.95	0.95	0.21
1476	1	1	0.18	1	0.826295	0.18	0.42	0.501	0.05	0.67
1477	1	1	0.35	1	0.581974	0.501	0.42	0.82	0.95	0.501
1478	1	1	0.43	1	0.581974	0.82	0.42	0.501	0.95	0.4
1479	1	1	0.82	1	0.370079	0.18	0.16	0.82	0.95	0.21
1480	1	1	0.99	0	0.581974	0.501	0.42	0.82	0.95	0.96
1481	1	1	0.74	1	0.370079	0.18	0.42	0.82	0.95	0.49
1482	1	1	0.78	1	0.370079	0.501	0.79	0.95	0.501	0.44
1483	1	0	0.06	0	0.581974	0.18	0.42	0.501	0.95	0.47
1484	1	1	0.89	1	0.581974	0.501	0.42	0.82	0.501	0.85
1485	1	1	0.55	1	0.581974	0.18	0.42	0.82	0.95	0.71
1486	1	1	0.08	0	0.826295	0.82	0.42	0.501	0.95	0.98
1487	1	1	0.14	0	0.826295	0.501	0.42	0.82	0.95	0.88
1488	1	1	0.11	1	0.581974	0.501	0.42	0.82	0.95	0.45
1489	1	1	0.14	0	0.965138	0.501	0.79	0.05	0.95	0.27
1490	1	1	0.23	1	0.826295	0.82	0.79	0.82	0.95	0.94
1491	1	1	0.7	1	0.581974	0.82	0.42	0.82	0.95	0.34
1492	1	1	0.18	1	0.581974	0.18	0.42	0.95	0.95	0.67
1493	1	1	0.05	0	0.826295	0.18	0.42	0.95	0.05	0.92
1494	1	1	0.03	0	0.826295	0.501	0.42	0.82	0.95	0.44
1495	1	1	0.02	0	0.826295	0.18	0.79	0.82	0.95	0.34
1496	1	1	0.91	1	0.581974	0.501	0.42	0.82	0	0.96
1497	1	1	0.66	1	0.370079	0.05	0.16	0.82	0.05	0.96
1498	1	1	0.98	1	0.581974	0.18	0.42	0.82	0.95	0.8
1499	0	1	0.66	1	0.204615	0.18	0.42	0.95	0.95	0.98
1500	1	1	0.35	1	0.370079	0.82	0.42	0.82	0.501	0.75
1501	1	1	0.94	1	0.370079	0.501	0.05	0.82	0.05	0.89
1502	1	1	0.61	1	0.826295	0.18	0.42	0.501	0.95	0.98
1503	1	0	0.61	1	0.581974	0.18	0.42	0.82	0.501	0.501
1504	1	1	0.61	1	0.826295	0.501	0.42	0.82	0.95	0.501
1505	0	0	0.14	0	0.581974	0.18	0.79	0.82	0.95	0.68
1506	1	0	0.18	1	0.826295	0.501	0.79	0.501	0.95	0.501
1507	1	1	0.82	1	0.204615	0.501	0.42	0.82	0.95	0.92
1508	1	0	0.85	1	0.204615	0.501	0.79	0.501	0.501	0.59
1509	1	1	0.05	0	0.826295	0.501	0.42	0.501	0.501	0.09
1510	0	0	0.98	1	0.581974	0.501	0.05	0.501	0.501	0.59
1511	1	1	0.61	1	0.826295	0.82	0.42	0.95	0.501	0.74
1512	1	1	0.89	1	0.581974	0.18	0.42	0.501	0.501	0.8
1513	1	1	0.85	1	0.581974	0.18	0.42	0.501	0	0.34
1514	1	1	0.82	0	0.826295	0.501	0.42	0.82	1	0.64
1515	1	1	0.85	1	0.581974	0.501	0.42	0.82	0.95	0.92
1516	1	1	0.03	1	0.370079	0.18	0.42	0.82	0.95	0.57
1517	0	1	0.61	1	0.204615	0.18	0.42	0.82	0.95	0.53
1518	1	0	0.18	1	0.204615	0.501	0.42	0.82	0.95	0.12
1519	1	1	0.61	1	0.204615	0.501	0.79	0.82	0.95	0.8
1520	1	0	0.14	1	0.581974	0.501	0.42	0.501	0.95	0.49
1521	1	1	1	1	0.826295	0.501	0.16	0.82	0.501	0.99
1522	1	1	0.66	1	0.204615	0.501	0.79	0.18	1	0.89
1523	1	1	0.96	1	0.370079	0.501	0.42	0.501	0.95	0.99
1524	0	0	0.98	1	0.204615	0.18	0.42	0.501	0.95	0.11
1525	0	0	0.03	0	0.370079	0.18	0.42	0.501	0.95	0.2
1526	1	1	0.95	1	0.581974	0.82	0.42	0.501	0.501	0.501
1527	0	1	0.99	1	0.204615	0.82	0.42	0.82	0.95	0.21
1528	0	1	0.02	0	0.581974	0.501	0.42	0.95	0.501	0.75
1529	1	0	0.74	1	0.204615	0.18	0.42	0.95	1	0.96
1530	1	0	0.43	1	0.826295	0.18	0.79	0.95	0.501	0.96
1531	1	0	0.78	1	0.826295	0.18	0.79	0.501	0.95	0.94
1532	1	1	0.04	0	0.826295	0.18	0.42	0.82	0.05	0.21
1533	1	1	0.05	0	0.826295	0.501	0.42	0.82	0.501	0.09
1534	1	1	0.06	0	0.826295	0.18	0.42	0.501	0.501	0.27
1535	1	1	0.06	1	0.826295	0.501	0.79	0.95	0.95	0.27
1536	1	1	0.95	1	0.204615	0.501	0.05	0.82	0.95	0.74
1537	1	1	0.97	1	0.581974	0.82	0.42	0.501	0.95	0.94
1538	1	1	0.94	1	0.370079	0.18	0.42	0.95	0.95	0.74
1539	1	1	0.78	1	0.826295	0.18	0.42	0.501	1	0.85
1540	0	0	0.14	1	0.204615	0.18	0.79	0.501	0.95	0.42
1541	0	0	0.11	0	0.581974	0.501	0.79	0.501	0.501	0.05
1542	1	1	0.96	1	0.370079	0.501	0.42	0.501	0.95	0.71
1543	1	1	0.23	0	0.965138	0.82	0.79	0.82	0.501	0.42
1544	1	1	0.66	1	0.965138	0.501	0.42	0.82	1	0.98
1545	1	1	0.14	0	0.826295	0.82	0.16	0.95	0.95	0.09
1546	1	1	0.501	1	0.370079	0.82	0.42	0.501	0.95	0.16
1547	1	1	0.501	1	0.826295	0.18	0.42	0.501	0.501	0.67
1548	1	1	0.61	0	0.370079	0.501	0.05	0.95	0.95	0.8
1549	1	1	0.14	1	0.581974	0.18	0.42	0.501	0.05	0.27
1550	0	0	0.85	1	0.826295	0.18	0.95	0.501	0.95	0.63
1551	0	0	0.66	1	0.370079	0.501	0.79	0.82	0.95	0.03
1552	1	1	0.29	1	0.965138	0.501	0.16	0.501	0.95	0.01
1553	0	0	0.7	1	0.204615	0.501	0.42	0.95	0.95	0.501
1554	1	1	0.82	0	0.370079	0.05	0.42	0.501	0.95	0
1555	1	1	0.74	1	0.370079	0.501	0.42	0.501	1	0
1556	1	1	0.97	1	0.370079	0.82	0.42	0.95	0.95	0.89
1557	1	1	0.29	1	0.581974	0.18	0.16	0.501	1	0.34
1558	1	1	1	1	0.370079	0.501	0.42	0.501	0	0.01
1559	1	1	0.97	1	0.204615	0.501	0.42	0.82	0.95	0.501
1560	1	1	0.74	1	0.581974	0.82	0.42	0.82	0.95	0.34
1561	1	1	0.05	0	0.581974	0.18	0.42	0.82	0.501	0.74
1562	1	1	0.23	0	0.204615	0.05	0.42	0.18	0.95	0.2
1563	1	1	0.08	0	0.581974	0.18	0.95	0.18	0.05	0.05
1564	1	1	0.43	1	0.826295	0.18	0.42	0.82	0.95	0.09
1565	1	0	0.501	1	0.204615	0.501	0.42	0.82	1	0.501
1566	1	0	0.35	1	0.581974	0.18	0.42	0.82	0.95	0.94
1567	1	1	0.18	1	0.826295	0.18	0.42	0.501	0.501	0.01
1568	1	1	0.23	0	0.581974	0.501	0.42	0.82	0.05	0.01
1569	1	0	0.11	1	0.370079	0.18	0.42	0.95	0.501	0.34
1570	1	0	0.18	1	0.370079	0.501	0.42	0.82	0.95	0.27
1571	1	1	0.29	1	0.826295	0.05	0.79	0.82	0.501	0.16
1572	1	1	0.61	1	0.826295	0.18	0.79	0.501	0.501	0.98
1573	1	1	0.08	1	0.581974	0.501	0.42	0.501	0.501	0.501
1574	1	1	0.93	1	0.204615	0.82	0.42	0.501	0.95	0.74
1575	1	1	0.94	1	0.826295	0.95	0.42	0.95	0.501	0.89
1576	1	1	0.91	1	0.826295	0.501	0.42	0.501	1	0.67
1577	1	0	0.98	1	0.826295	0.18	0.42	0.82	0.95	0.501
1578	1	0	0.18	1	0.965138	0.18	0.42	0.501	0.95	0.27
1579	1	1	0.06	0	0.826295	0.18	0.42	0.18	0.95	0.16
1580	1	1	0.35	1	0.826295	0.18	0.42	0.82	0.95	0.21
1581	0	0	0.78	1	0.204615	0.501	0.95	0.501	0.05	0.34
1582	1	1	0.99	1	0.826295	0.501	0.05	0.82	0.95	0.94
1583	0	0	0.96	1	0.581974	0.501	0.79	0.501	0.501	0.85
1584	1	1	0.96	1	0.370079	0.82	0.42	0.501	0.501	0.98
1585	1	1	0.96	1	0.370079	0.501	0.42	0.82	1	0.94
1586	1	1	0.89	0	0.826295	0.18	0.42	0.501	0.501	0.92
1587	1	1	0.96	1	0.204615	0.18	0.79	0.18	0.95	0.97
1588	1	1	0.61	1	0.826295	0.501	0.42	0.82	1	0.8
1589	1	1	0.99	1	0.204615	0.82	0.42	0.95	1	0.67
1590	1	1	0.99	1	0.370079	0.18	0.42	0.501	0.501	0.89
1591	1	0	0.85	1	0.204615	0.18	0.42	0.501	0.05	0.91
1592	1	1	0.99	1	0.0178114	0.18	0.95	0.501	0.05	0
1593	0	0	0.85	1	0.965138	0.18	0.79	0.18	0.05	0.42
1594	1	1	0.23	1	0.204615	0.18	0.79	0.82	0.95	0.01
1595	1	1	0.95	1	0.826295	0.501	0.79	0.501	0.95	0.97
1596	1	1	0.95	1	0.581974	0.18	0.42	0.82	0.95	0.94
1597	1	1	0.99	1	0.581974	0.18	0.42	0.82	0.95	0.94
1598	0	0	0.91	1	0.204615	0.18	0.42	0.05	0.95	0.06
1599	1	1	0.91	1	0.204615	0.501	0.95	0.501	0.95	0.74
1600	1	1	0.23	1	0.581974	0.501	0.42	0.501	0.95	0.02
1601	1	0	0.97	1	0.204615	0.82	0.79	0.501	0.501	0.03
1602	1	1	0.99	1	0.826295	0.501	0.16	0.82	0.95	0.27
1603	1	1	0.18	0	0.581974	0.18	0.79	0.82	0.95	0.7
1604	1	1	0.87	1	0.204615	0.82	0.95	0.82	0.95	0.86
1605	1	1	0.87	1	0.826295	0.501	0.42	0.82	0.501	0.09
1606	1	1	0.04	0	0.826295	0.82	0.42	0.82	0.95	0.06
1607	1	1	0.35	1	0.204615	0.18	0.42	0.501	0.501	0.05
1608	0	0	0.96	1	0.965138	0.501	0.16	0.501	0	0.42
1609	1	1	0.78	1	0.204615	0.82	0.79	0.95	0.95	0.05
1610	1	1	0.55	1	0.204615	0.05	0.79	0.95	0.95	0.85
1611	1	1	0.61	1	0.204615	0.18	0.16	0.95	0.95	0.21
1612	1	1	0.85	1	0.204615	0.95	0.79	0.82	0.95	0.03
1613	1	0	0.7	1	0.826295	0.18	0.79	0.501	0.501	0.74
1614	1	1	1	1	0.204615	0.501	0.42	0.501	0.501	0.98
1615	1	1	0.99	1	0.204615	0.18	0.05	0.501	0.95	0.89
1616	1	1	0.85	1	0.826295	0.18	0.42	0.82	0.501	0.59
1617	1	1	0.91	1	0.370079	0.501	0.79	0.501	0.95	0.67
1618	1	1	0.43	1	0.581974	0.82	0.42	0.82	0.95	0.21
1619	1	1	0.35	1	0.204615	0.82	0.42	0.82	1	1
1620	1	1	0.501	1	0.581974	0.18	0.95	0.95	1	0.67
1621	1	1	0.78	1	0.370079	0.18	0.05	0.82	1	0.06
1622	1	1	0.97	1	0.370079	0.18	0.79	0.95	0.95	0.501
1623	0	1	0.55	1	0.826295	0.18	0.79	0.82	0.05	0.94
1624	1	1	0.02	0	0.581974	0.501	0.95	0.95	0.95	0.21
1625	1	1	0.23	0	0.826295	0.18	0.42	0.95	0.501	0.16
1626	1	1	0.97	1	0.204615	0.95	0.05	0.95	0.95	0.09
1627	1	1	0.23	1	0.826295	0.501	0.42	0.82	0.501	0.99
1628	0	0	0.18	1	0.581974	0.501	0.95	0.82	0.05	0.34
1629	1	1	0.85	1	0.826295	0.18	0.05	0.82	0.05	0.85
1630	0	0	0.87	1	0.370079	0.501	0.42	0.501	0	0.06
1631	1	1	0.7	1	0.204615	0.501	0.42	0.501	0.05	0.96
1632	1	1	0.74	1	0.370079	0.18	0.16	0.82	0.95	0.98
1633	1	1	0.82	1	0.370079	0.18	0.16	0.82	0.95	0.42
1634	1	1	0.78	1	0.826295	0.501	0.42	0.82	0.95	0.8
1635	1	1	0.91	1	0.826295	0.501	0.16	0.82	1	0.21
1636	0	0	0.14	1	0.204615	0.501	0.42	0.82	0.95	0.67
1637	1	1	0.98	1	0.826295	0.501	0.42	0.82	0.95	0.85
1638	1	1	0.14	1	0.204615	0.05	0.42	0.501	1	0.94
1639	1	1	0.23	1	0.370079	0.18	0.79	0.501	0.501	0.16
1640	1	0	0.89	1	0.370079	0.18	0.42	0.501	0.501	0.02
1641	1	1	0.99	1	0.581974	0.82	0.42	0.82	0.95	0.99
1642	1	1	0.98	1	0.204615	0.82	0.42	0.501	0.05	0.33
1643	1	1	0.94	1	0.204615	0.501	0.42	0.501	0	0.88
1644	1	1	0.98	1	0.204615	0.501	0.42	0.82	0.501	0.47
1645	1	1	1	1	0.204615	0.18	0.42	0.501	0.05	0.11
1646	1	0	0.7	1	0.370079	0.18	0.95	0.501	0.95	0.67
1647	1	1	0.94	1	0.204615	0.18	0.95	0.501	0.05	0.9
1648	1	1	0.61	1	0.581974	0.82	0.79	0.82	0.501	0.76
1649	1	1	1	0	0.204615	0.501	0.05	0.18	0.95	0.27
1650	1	1	0.95	0	0.0178114	0.501	0.42	0.501	0.501	0.501
1651	0	0	0.99	1	0.826295	0.18	0.42	0.05	1	0.98
1652	1	0	1	1	0.204615	0.501	0.42	0.501	0.95	0.89
1653	1	1	0.66	1	0.826295	0.18	0.95	0.501	0.95	0.21
1654	1	1	0.18	1	0.581974	0.501	0.16	0.82	0.501	0.91
1655	1	1	0.08	0	0.581974	0.18	0.42	0.501	0.95	0.05
1656	1	1	0.29	1	0.826295	0.501	0.42	0.95	0.501	0.12
1657	1	1	0.08	0	0.581974	0.18	0.42	0.95	0.501	0.06
1658	1	1	0.11	0	0.965138	0.82	0.42	0.501	0.501	0.21
1659	1	1	0.74	1	0.581974	0.18	0.42	0.501	0.501	0.42
1660	1	1	0.05	0	0.826295	0.18	0.42	0.82	0.05	0.09
1661	1	1	1	1	0.581974	0.501	0.42	0.82	0.501	0.98
1662	1	1	0.06	0	0.826295	0.05	0.42	0.95	0.501	0.34
1663	1	1	0.11	0	0.826295	0.05	0.79	0.82	0.05	0.21
1664	1	1	0.23	0	0.965138	0.501	0.79	0.82	0.05	0.52
1665	1	1	0.23	0	0.965138	0.18	0.79	0.82	0.05	0.85
1666	1	1	0.94	1	0.204615	0.82	0.05	0.501	1	0.4
1667	1	1	0.14	1	0.581974	0.501	0.42	0.82	0.95	0.97
1668	1	1	0.05	0	0.370079	0.18	0.95	0.95	0.95	0.95
1669	1	1	0.06	0	0.370079	0.18	0.95	0.95	0.95	0.95
1670	1	0	0.66	1	0.204615	0.18	0.42	0.501	0.95	0.9
1671	0	0	0.99	1	0.581974	0.501	0.79	0.501	0.501	0.98
1672	1	1	0.501	1	0.826295	0.501	0.79	0.95	0.95	0.99
1673	1	1	0.23	1	0.370079	0.501	0.42	0.501	0.95	0.27
1674	1	1	0.05	0	0.826295	0.501	0.42	0.82	0.501	0.57
1675	1	1	0.06	0	0.826295	0.501	0.42	0.82	0.501	0.16
1676	1	1	0.06	0	0.826295	0.18	0.79	0.82	0.95	0.68
1677	1	1	0.06	0	0.826295	0.501	0.42	0.501	0.501	0.16
1678	1	1	0.02	0	0.581974	0.18	0.42	0.82	0.95	0.4
1679	1	1	0.02	0	0.581974	0.18	0.42	0.82	0.95	0.62
1680	1	1	0.61	1	0.370079	0.18	0.42	0.95	0.95	0.42
1681	0	0	0.43	1	0.204615	0.18	0.95	0.501	0.95	0.05
1682	1	0	0.97	1	0.370079	0.501	0.05	0.82	0.95	0.03
1683	1	1	0.35	1	0.826295	0.18	0.42	0.501	0.501	0.67
1684	1	1	0.97	1	0.826295	0.82	0.42	0.82	0.05	0.97
1685	1	1	0.23	0	0.826295	0.18	0.95	0.501	0.95	0.36
1686	1	1	0.29	1	0.826295	0.18	0.79	0.501	0.95	0.501
1687	1	1	0.43	1	0.965138	0.18	0.05	0.95	1	0.2
1688	1	0	0.03	0	0.965138	0.18	0.95	0.501	0.95	0.53
1689	1	1	0.14	0	0.581974	0.18	0.42	0.82	0.95	0.06
1690	0	0	0.7	1	0.581974	0.18	0.95	0.18	0.05	0.05
1691	1	1	0.29	1	0.826295	0.18	0.42	0.501	0.501	0.31
1692	1	1	0.89	1	0.826295	0.18	0.79	0.82	0.05	0.67
1693	1	1	0.78	1	0.826295	0.05	0.95	0.501	0.05	0.501
1694	1	1	0.85	1	0.826295	0.05	0.42	0.82	0.95	0.51
1695	0	0	0.501	1	0.965138	0.18	0.79	0.501	0.05	0.01
1696	1	1	0.87	1	0.204615	0.501	0.42	0.501	0.95	0.56
1697	0	0	0.78	1	0.581974	0.501	0.79	0.05	0.95	0.501
1698	1	1	0.7	1	0.826295	0.18	0.42	0.82	0.95	0.49
1699	1	1	0.55	1	0.826295	0.18	0.42	0.82	0.501	0.49
1700	1	0	0.29	0	0.826295	0.501	0.79	0.82	0.501	0
1701	1	1	0.99	1	0.581974	0.18	0.16	0.501	0.95	0.94
1702	1	1	0.85	1	0.581974	0.18	0.42	0.82	1	0.72
1703	0	0	1	1	0.370079	0.18	0.79	0.501	0	0.05
1704	1	1	0.23	0	0.965138	0.82	0.42	0.82	0.501	0.16
1705	1	1	0.89	1	0.581974	0.501	0.16	0.82	0.95	0.97
1706	1	1	0.78	1	0.581974	0.18	0.42	0.501	0.501	0.42
1707	1	0	1	1	0.370079	0.82	0.05	0.18	0.05	0.42
1708	1	1	0.98	1	0.826295	0.501	0.42	0.501	0.05	0.74
1709	1	0	0.18	0	0.581974	0.05	0.42	0.501	0.501	0.74
1710	1	1	0.14	1	0.826295	0.501	0.42	0.501	0.95	0.67
1711	1	1	0.11	1	0.370079	0.501	0.79	0.501	0.95	0
1712	1	1	0.85	1	0.204615	0.501	0.05	0.95	0.05	0.94
1713	1	0	0.29	1	0.370079	0.82	0.42	0.501	0.501	0.501
1714	1	1	0.82	1	0.204615	0.18	0.42	0.82	0.501	0.09
1715	1	0	0.74	1	0.204615	0.82	0.79	0.501	0.95	0.97
1716	0	0	0.98	1	0.204615	0.05	0.95	0.05	0.501	0.05
1717	1	1	0.87	1	0.370079	0.18	0.95	0.501	0.501	0.21
1718	1	1	0.99	1	0.370079	0.18	0.16	0.501	0.95	0.09
1719	1	1	0.7	0	0.581974	0.18	0.05	0.82	0.501	0.16
1720	1	1	0.94	1	0.370079	0.05	0.79	0.501	0.95	0.01
1721	1	1	1	1	0.370079	0.501	0.42	0.82	1	0.67
1722	1	0	0.82	1	0.204615	0.18	0.42	0.501	0.95	0.27
1723	1	1	0.08	0	0.826295	0.18	0.42	0.82	0.501	0.92
1724	1	1	0.74	1	0.826295	0.18	0.42	0.501	0.501	0.85
1725	1	0	0.06	1	0.581974	0.501	0.42	0.82	0.95	0.89
1726	1	1	0.99	1	0.826295	0.18	0.79	0.501	0.501	0.21
1727	1	1	0.85	1	0.826295	0.18	0.42	0.501	0.501	0.16
1728	1	0	0.501	1	0.826295	0.18	0.79	0.501	0.501	0.92
1729	1	0	0.23	1	0.826295	0.18	0.79	0.82	0.95	0.94
1730	0	1	0.08	0	0.826295	0.05	0.95	0.18	0.501	0
1731	1	1	0.35	1	0.826295	0.18	0.16	0.501	1	0.7
1732	1	1	0.43	0	0.826295	0.501	0.42	0.82	0.05	0.501
1733	1	1	0.95	1	0.826295	0.501	0.42	0.82	0.501	0.501
1734	1	1	0.94	1	0.581974	0.501	0.42	0.501	0.05	0.34
1735	0	0	0.99	1	0.581974	0.501	0.79	0.501	0.05	0.74
1736	1	1	0.97	1	0.370079	0.18	0.42	0.82	0.95	0.16
1737	1	1	0.99	1	0.204615	0.18	0.95	0.501	1	0.59
1738	0	0	0.85	1	0.204615	0.18	0.79	0.501	0.05	0.16
1739	1	0	0.98	1	0.370079	0.05	0.79	0.18	0.501	0.06
1740	1	1	0.95	1	0.204615	0.501	0.05	0.82	0.95	0.12
1741	1	1	0.89	1	0.204615	0.501	0.05	0.95	0.95	0.92
1742	1	1	0.35	1	0.370079	0.18	0.79	0.82	0.95	0.98
1743	0	0	0.14	1	0.370079	0.05	0.79	0.501	0.95	0.27
1744	1	0	0.04	0	0.826295	0.18	0.42	0.501	0.95	0.501
1745	0	1	0.01	1	0.370079	0.18	0.42	0.501	0.95	0.92
1746	1	1	0.04	0	0.581974	0.18	0.42	0.501	0.95	0.59
1747	1	1	0.87	1	0.370079	0.18	0.42	0.82	0.501	0.42
1748	1	1	0.89	1	0.581974	0.82	0.42	0.501	0.95	0.8
1749	1	1	0.35	1	0.965138	0.18	0.79	0.501	0.05	0.42
1750	1	1	0.501	1	0.581974	0.501	0.42	0.501	0.95	0.67
1751	1	1	0.06	1	0.581974	0.18	0.42	0.82	1	0.89
1752	0	0	0.95	1	0.581974	0.501	0.79	0.82	0.95	0.16
1753	0	0	0.91	1	0.581974	0.82	0.79	0.501	0.95	0.99
1754	1	1	0.82	1	0.826295	0.501	0.42	0.82	0.501	0.34
1755	0	1	0.501	0	0.826295	0.82	0.42	0.95	0.95	0.27
1756	1	0	0.99	1	0.826295	0.82	0.42	0.501	0.95	0.97
1757	1	0	0.99	1	0.204615	0.501	0.42	0.501	0.95	0.27
1758	1	1	0.85	1	0.826295	0.18	0.42	0.82	0.95	0.42
1759	1	1	0.91	1	0.370079	0.18	0.05	0.82	0.501	0.59
1760	0	1	0.43	0	0.370079	0.18	0.42	0.501	0.501	0.59
1761	1	1	0.43	1	0.204615	0.501	0.79	0.95	0.95	0.27
1762	1	1	0.99	1	0.204615	0.501	0.79	0.18	0.05	0.74
1763	1	0	0.98	1	0.826295	0.501	0.16	0.501	0.95	0.97
1764	1	1	0.89	1	0.581974	0.05	0.16	0.82	0.95	0.05
1765	1	1	0.23	1	0.965138	0.501	0.42	0.501	0.05	0.27
1766	0	0	0.23	0	0.581974	0.501	0.79	0.82	0.95	0.21
1767	1	1	0.23	0	0.826295	0.501	0.42	0.95	0.95	0.42
1768	1	0	0.23	0	0.826295	0.18	0.79	0.82	0.501	0.27
1769	1	1	0.14	0	0.581974	0.501	0.42	0.82	0.501	0.05
1770	0	0	0.18	0	0.965138	0.18	0.79	0.18	0.501	0.16
1771	0	0	0.06	0	0.826295	0.18	0.79	0.501	0.501	0.01
1772	1	1	0.14	0	0.826295	0.18	0.16	0.501	0.501	0.09
1773	1	1	0.23	0	0.826295	0.501	0.42	0.82	0.95	0.59
1774	1	1	0.99	1	0.581974	0.501	0.42	0.501	0.501	1
1775	1	1	0.85	1	0.581974	0.18	0.42	0.501	0.05	0.42
1776	1	1	0.99	1	0.370079	0.18	0.42	0.82	0.05	0.21
1777	1	1	0.61	1	0.826295	0.18	0.79	0.501	0.95	0.34
1778	1	1	0.06	0	0.826295	0.501	0.42	0.95	0.95	0.03
1779	1	0	0.43	1	0.581974	0.82	0.42	0.501	0.95	0.01
1780	0	0	0.23	1	0.965138	0.18	0.79	0.501	0.95	0.12
1781	1	1	0.85	1	0.204615	0.05	0.05	0.82	0.95	0.67
1782	0	0	0.11	0	0.826295	0.18	0.79	0.501	0.05	0.16
1783	1	1	0.97	1	0.826295	0.501	0.42	0.82	0.95	0.21
1784	1	1	0.18	1	0.370079	0.501	0.42	0.501	0.95	0.09
1785	1	1	0.11	0	0.965138	0.501	0.16	0.95	0.501	0.74
1786	1	1	0.43	1	0.826295	0.18	0.42	0.82	0.95	0.59
1787	1	0	0.99	0	0.370079	0.501	0.42	0.501	0	0.34
1788	1	0	0.14	0	0.826295	0.18	0.42	0.501	0.501	0.05
1789	1	0	0.14	0	0.826295	0.18	0.42	0.82	0.95	0.21
1790	1	1	0.14	0	0.826295	0.82	0.16	0.82	0.501	0.12
1791	1	1	0.35	1	0.581974	0.05	0.95	0.18	0.95	0.02
1792	1	0	0.55	1	0.826295	0.18	0.79	0.501	0.05	0.85
1793	1	1	0.55	1	0.826295	0.501	0.42	0.95	0.95	0.98
1794	0	0	0.18	1	0.965138	0.18	0.42	0.82	0.501	0.27
1795	1	1	0.29	1	0.826295	0.05	0.42	0.501	0.95	0.74
1796	1	1	0.99	1	0.581974	0.82	0.42	0.501	0.501	0.09
1797	1	0	0.04	0	0.581974	0.18	0.79	0.501	0.05	0.02
1798	1	1	0.96	1	0.204615	0.501	0.42	0.95	1	0.92
1799	1	1	0.94	1	0.204615	0.82	0.42	0.82	1	0.94
1800	1	1	0.85	1	0.204615	0.501	0.42	0.501	0.95	0.92
1801	0	0	0.97	1	0.204615	0.82	0.42	0.95	0.95	0.8
1802	1	0	1	1	0.0178114	0.05	0.05	0.82	0.95	0.74
1803	1	1	0.04	0	0.826295	0.18	0.42	0.95	0.95	0.21
1804	1	1	0.96	1	0.204615	0.82	0.42	0.95	1	0.98
1805	1	1	0.02	0	0.826295	0.05	0.79	0.95	0.95	0.12
1806	1	1	0.89	1	0.204615	0.18	0.42	0.501	0.95	0.05
1807	1	1	0.04	0	0.826295	0.18	0.42	0.501	0.95	0.01
1808	1	1	0.55	1	0.826295	0.05	0.42	0.82	0.501	0.89
1809	1	1	0.93	1	0.204615	0.501	0.16	0.501	0.05	0.96
1810	0	1	1	0	0.0178114	0.501	0.05	0.18	0.501	0.42
1811	1	1	0.14	1	0.826295	0.82	0.42	0.82	0.05	0.59
1812	1	1	0.94	1	0.0178114	0.82	0.05	0.501	0.95	0.67
1813	0	0	0.05	0	0.826295	0.18	0.79	0.18	0.95	0.06
1814	1	0	0.61	1	0.204615	0.18	0.05	0.82	0.95	0.85
1815	1	1	0.01	0	0.581974	0.18	0.42	0.82	0.95	0.27
1816	1	1	0.91	1	0.204615	0.501	0.42	0.82	1	0.59
1817	1	1	0.66	1	0.581974	0.18	0.42	0.501	0.501	0.99
1818	1	1	0.98	1	0.204615	0.18	0.79	0.82	0.95	0.74
1819	1	1	0.99	1	0.204615	0.18	0.42	0.501	0.95	0.8
1820	1	1	0.05	0	0.370079	0.05	0.16	0.95	1	0
1821	1	1	0.05	0	0.370079	0.18	0.16	0.95	0.95	0.03
1822	1	1	0.11	1	0.370079	0.05	0.05	0.82	1	0.12
1823	1	1	0.04	0	0.826295	0.18	0.79	0.501	0.95	0.21
1824	1	1	1	0	0.0178114	0.18	0.42	0.501	0.501	0.27
1825	0	0	0.97	1	0.204615	0.18	0.95	0.18	0.05	0.85
1826	0	0	1	1	0.0178114	0.18	0.16	0.501	0.501	0.27
1827	1	1	0.7	1	0.581974	0.501	0.42	0.82	0.95	0.67
1828	1	1	0.96	1	0.204615	0.501	0.95	0.95	0.501	0.59
1829	1	0	0.66	1	0.581974	0.501	0.05	0.82	0.95	0.8
1830	1	1	0.05	0	0.826295	0.18	0.05	0.82	0.95	0.09
1831	1	1	0.05	1	0.204615	0.18	0.05	0.501	0.95	0.85
1832	0	1	0.05	1	0.204615	0.18	0.05	0.501	1	0.8
1833	0	1	0.06	1	0.204615	0.18	0.79	0.82	0.95	0.85
1834	1	0	0.94	1	0.204615	0.18	0.05	0.501	0.95	0.8
1835	1	1	0.06	1	0.370079	0.18	0.16	0.501	0.95	0.8
1836	0	0	0.14	0	0.965138	0.501	0.42	0.82	0.95	0.01
1837	0	0	0.05	0	0.826295	0.501	0.42	0.82	0.501	0.01
1838	0	0	0.04	0	0.826295	0.501	0.42	0.82	0.95	0.01
1839	0	0	0.05	0	0.826295	0.18	0.42	0.501	0.501	0.02
1840	1	1	0.06	0	0.581974	0.501	0.42	0.82	0.501	0.09
1841	1	1	0.97	1	0.370079	0.95	0.05	0.95	1	0.99
1842	1	1	0.06	0	0.826295	0.501	0.42	0.82	0.501	0.59
1843	1	1	0.05	0	0.826295	0.501	0.16	0.82	0.501	0.85
1844	1	1	0.95	1	0.204615	0.501	0.42	0.501	0.95	0.42
1845	1	1	0.94	1	0.204615	0.501	0.42	0.501	0.95	0.27
1846	1	1	0.11	0	0.965138	0.18	0.42	0.95	0.501	0
1847	1	1	0.93	1	0.370079	0.95	0.42	0.82	1	0.74
1848	1	1	1	0	0.370079	0.82	0.16	0.95	0.95	0.99
1849	1	1	0.05	0	0.826295	0.82	0.16	0.95	0.95	0.12
1850	1	1	0.05	0	0.826295	0.501	0.42	0.82	0.501	0.8
1851	1	1	0.43	0	0.965138	0.05	0.79	0.82	0.501	0.03
1852	1	1	0.04	0	0.826295	0.18	0.79	0.82	0.95	0.03
1853	1	1	0.99	1	0.370079	0.82	0.05	0.501	0	0.501
1854	1	1	0.87	1	0.204615	0.18	0.16	0.82	0.05	0.27
1855	1	1	0.61	0	0.370079	0.18	0.42	0.18	0.95	0.01
1856	1	1	1	0	0.204615	0.05	0.42	0.18	0.501	0.01
1857	1	0	0.82	0	0.204615	0.501	0.79	0.501	0.95	0
1858	0	1	0.97	1	0.204615	0.18	0.79	0.18	0.501	0.02
1859	0	1	0.61	1	0.204615	0.501	0.79	0.501	0.05	0.03
1860	1	1	0.14	1	0.826295	0.501	0.79	0.82	0.501	0.99
1861	1	1	0.05	0	0.965138	0.501	0.79	0.95	0.501	0.92
1862	1	1	0.02	0	0.826295	0.501	0.42	0.95	0.501	0.74
1863	0	1	0.97	1	0.370079	0.82	0.16	0.501	1	0.85
1864	1	1	0.95	1	0.581974	0.82	0.16	0.501	0.95	0.98
1865	1	1	0.01	0	0.826295	0.18	0.42	0.501	0.95	0.05
1866	1	1	1	1	0.0178114	0.18	0.05	0.501	0.501	0.501
1867	1	1	0.18	0	0.581974	0.501	0.79	0.82	0.95	0.67
1868	1	1	1	0	0.0178114	0.05	0.16	0.501	0	0.01
1869	1	1	0.91	1	0.204615	0.18	0.42	0.501	0.95	0.01
1870	1	1	0.03	0	0.826295	0.18	0.42	0.82	1	0.85
1871	1	1	0.91	1	0.204615	0.501	0.42	0.501	0.501	0.59
1872	1	1	0.06	0	0.204615	0.18	0.42	0.82	1	0.96
1873	1	1	0.05	0	0.826295	0.501	0.42	0.82	0.95	0.74
1874	1	1	0.94	1	0.0178114	0.18	0.42	0.82	0.501	0.8
1875	1	1	0.08	0	0.965138	0.501	0.42	0.82	0.95	0.501
1876	1	1	0.05	0	0.826295	0.501	0.42	0.95	0.05	0.8
1877	1	1	0.04	0	0.826295	0.18	0.79	0.82	0.501	0.8
1878	1	1	0.04	0	0.826295	0.18	0.42	0.82	0.501	0.8
1879	1	1	0.04	0	0.826295	0.18	0.79	0.82	0.95	0.89
1880	1	1	0.08	0	0.826295	0.18	0.42	0.501	0.501	0.42
1881	1	0	0.97	1	0.204615	0.18	0.42	0.82	0.95	0.96
1882	1	1	0.05	0	0.826295	0.501	0.79	0.82	0.95	0.8
1883	1	1	0.14	0	0.826295	0.501	0.16	0.82	0.95	0.27
1884	1	1	0.05	0	0.826295	0.501	0.16	0.82	0.95	0.42
1885	0	1	0.97	1	0.204615	0.18	0.16	0.82	0.05	0.89
1886	1	1	0.02	0	0.581974	0.18	0.79	0.501	1	0.94
1887	1	1	0.04	0	0.826295	0.18	0.42	0.82	0.05	0.92
1888	1	1	0.93	1	0.204615	0.18	0.16	0.82	0.501	0.94
1889	1	1	0.06	0	0.826295	0.18	0.42	0.82	0.95	0.96
1890	1	1	0.94	1	0.204615	0.18	0.42	0.501	0.501	0.8
1891	1	1	0.99	1	0.204615	0.18	0.42	0.501	0.95	0
1892	1	1	0.98	1	0.370079	0.18	0.42	0.95	1	0.8
1893	1	1	0.97	1	0.826295	0.501	0.16	0.95	1	0.99
1894	1	1	0.05	0	0.826295	0.501	0.42	0.82	0.95	0.85
1895	1	1	0.95	1	0.581974	0.82	0.16	0.95	1	0.98
1896	0	1	0.97	1	0.370079	0.82	0.16	0.95	1	0.99
1897	1	1	0.05	0	0.826295	0.82	0.16	0.95	0.501	0.21
1898	0	1	0.06	0	0.826295	0.82	0.16	0.95	0.05	0.21
1899	1	1	0.01	0	0.370079	0.501	0.42	0.95	0.501	0.8
1900	1	1	0.05	0	0.826295	0.501	0.42	0.95	0.95	0.8
1901	1	1	0.98	1	0.581974	0.501	0.79	0.501	0.05	0.8
1902	1	1	0.99	1	0.204615	0.501	0.79	0.501	0.05	0.42
1903	1	1	1	1	0.204615	0.501	0.95	0.82	0.05	0.03
1904	1	1	1	1	0.204615	0.501	0.95	0.82	0.05	0.01
1905	0	0	0.01	0	0.826295	0.05	0.79	0.18	0.05	0.02
1906	0	0	0.04	0	0.826295	0.05	0.95	0.05	1	0.06
1907	1	1	0.03	0	0.826295	0.18	0.79	0.501	0.05	0.82
1908	1	1	0.91	1	0.0178114	0.82	0.95	0.18	0.95	0.9
1909	0	0	0.05	0	0.826295	0.501	0.42	0.501	1	0.76
1910	0	0	0.05	0	0.965138	0.501	0.79	0.82	1	0.01
1911	1	1	0.03	0	0.826295	0.501	0.95	0.501	0.95	0.03
1912	1	1	0.95	1	0.204615	0.501	0.42	0.501	0.05	0.85
1913	1	0	0.04	0	0.826295	0.501	0.42	0.82	0.05	0.34
1914	1	0	0.03	0	0.826295	0.501	0.42	0.95	1	0.07
1915	1	1	0.03	0	0.826295	0.82	0.79	0.82	0.95	0.22
1916	1	1	0.03	0	0.826295	0.501	0.79	0.95	0.95	0.8
1917	1	1	0.03	0	0.826295	0.501	0.42	0.95	1	0.92
1918	1	1	0.03	0	0.826295	0.18	0.16	0.82	0.501	0.12
1919	1	1	0.03	0	0.826295	0.501	0.16	0.82	0.95	0.59
1920	1	1	0.02	0	0.826295	0.82	0.42	0.82	0.95	0.42
1921	1	1	0.03	0	0.826295	0.501	0.79	0.18	0.95	0.74
1922	1	1	0.89	1	0.370079	0.18	0.16	0.82	0.95	0.42
1923	1	1	0.03	0	0.826295	0.18	0.79	0.501	0.05	0.21
1924	1	0	0.02	0	0.826295	0.501	0.79	0.82	0.95	0.96
1925	1	0	0.03	0	0.826295	0.82	0.42	0.501	0.95	0.89
1926	1	0	0.03	0	0.826295	0.501	0.79	0.501	0.05	0.02
1927	1	0	0.03	0	0.826295	0.501	0.79	0.501	0.501	0.42
1928	0	0	0.02	0	0.826295	0.18	0.79	0.501	0.501	0.27
1929	1	1	0.02	0	0.826295	0.501	0.79	0.501	0.95	0.02
1930	1	1	0.02	0	0.826295	0.18	0.42	0.95	1	0.05
1931	1	1	0.03	0	0.826295	0.82	0.42	0.82	0.501	0.93
1932	0	0	0.02	0	0.826295	0.18	0.42	0.82	0.501	0.42
1933	1	1	0.03	0	0.826295	0.18	0.79	0.82	0.501	0.92
1934	1	1	0.04	0	0.826295	0.501	0.42	0.95	0.501	0.85
1935	1	1	0.04	0	0.826295	0.501	0.42	0.82	0.95	0.67
1936	1	1	0.02	0	0.826295	0.501	0.42	0.82	0.95	0.12
1937	1	0	0.04	0	0.370079	0.18	0.42	0.501	0.95	0.27
1938	1	1	0.03	0	0.826295	0.18	0.79	0.95	0.501	0.05
1939	1	1	0.03	0	0.826295	0.501	0.42	0.95	0.82	0.96
1940	1	0	0.03	0	0.826295	0.82	0.79	0.501	0.95	0.09
1941	1	1	0.03	0	0.826295	0.501	0.42	0.95	0.95	0.25
1942	1	0	0.02	0	0.826295	0.18	0.79	0.82	0.95	0.16
1943	1	1	0.02	0	0.826295	0.501	0.42	0.82	0.501	0.95
1944	0	0	0.03	0	0.826295	0.18	0.79	0.18	0.501	0.21
1945	1	1	0.03	0	0.826295	0.18	0.79	0.82	0.501	0.16
1946	1	1	0.03	0	0.826295	0.18	0.42	0.82	0.95	0.42
1947	1	1	0.02	0	0.826295	0.18	0.42	0.82	0.501	0.34
1948	1	1	0.05	0	0.826295	0.18	0.95	0.95	0.95	0.12
1949	1	1	0.03	0	0.826295	0.18	0.42	0.501	0.05	0.03
1950	1	1	0.04	0	0.826295	0.18	0.79	0.501	0.82	0.09
1951	1	1	0.04	0	0.826295	0.18	0.79	0.82	0.501	0.09
1952	1	1	0.03	0	0.826295	0.501	0.79	0.95	0.95	0.16
1953	1	1	0.03	0	0.826295	0.501	0.42	0.82	0.95	0.06
1954	1	1	0.02	0	0.826295	0.82	0.42	0.82	0.95	0.65
1955	1	1	0.01	0	0.826295	0.18	0.79	0.501	0.501	0.03
1956	1	1	0.03	0	0.826295	0.18	0.42	0.501	0.501	0.35
1957	1	1	0.03	0	0.826295	0.501	0.42	0.501	0.95	0.09
1958	1	1	0.03	0	0.826295	0.501	0.79	0.501	0.501	0.03
1959	1	1	0.03	0	0.826295	0.18	0.79	0.501	1	0.74
1960	1	1	0.03	0	0.826295	0.18	0.79	0.82	1	0.42
1961	1	1	0.02	0	0.826295	0.18	0.42	0.82	1	0.06
1962	1	1	0.98	1	0.581974	0.18	0.42	0.501	0.501	0.1
1963	1	1	0.03	0	0.826295	0.82	0.79	0.95	0.501	0.09
1964	1	1	0.04	0	0.826295	0.18	0.79	0.95	0.501	0.01
1965	1	1	0.02	0	0.826295	0.501	0.79	0.95	0.501	0.74
1966	1	1	1	1	0.204615	0.95	0.42	0.82	0.95	1
1967	0	0	0.02	0	0.826295	0.18	0.42	0.501	0.71	0.501
1968	1	1	0.01	0	0.826295	0.501	0.79	0.82	0.501	0.12
1969	1	1	0.03	0	0.826295	0.501	0.79	0.501	0.95	0.74
1970	1	0	0.02	0	0.826295	0.501	0.79	0.82	0.95	0.05
1971	1	0	0.04	0	0.826295	0.501	0.79	0.501	0.501	0.21
1972	1	1	0.02	0	0.826295	0.501	0.79	0.82	0.501	0.27
1973	1	0	0.01	0	0.826295	0.18	0.79	0.82	0.501	0.27
1974	1	1	0.97	1	0.204615	0.18	0.42	0.501	0.05	0.91
1975	1	1	0.02	0	0.826295	0.18	0.95	0.82	0.501	0.21
1976	1	1	0.02	0	0.826295	0.18	0.79	0.82	0.501	0.96
1977	1	1	0.03	0	0.826295	0.05	0.42	0.82	0.501	0.02
1978	1	1	0.02	0	0.826295	0.18	0.79	0.501	0.501	0.01
1979	1	1	0.03	0	0.826295	0.18	0.42	0.82	0.95	0.34
1980	1	1	0.03	0	0.826295	0.501	0.79	0.82	0.95	0.85
1981	1	1	0.04	0	0.826295	0.18	0.42	0.82	0.501	0.89
1982	1	1	0.04	0	0.826295	0.82	0.42	0.82	0.95	0.42
1983	1	1	0.04	0	0.826295	0.18	0.42	0.82	0.05	0.74
1984	1	0	0.04	0	0.826295	0.501	0.42	0.82	0.05	0.67
1985	1	1	0.05	0	0.965138	0.18	0.42	0.82	0.501	0.89
1986	1	0	0.08	0	0.826295	0.05	0.16	0.501	1	0.59
1987	1	1	0.04	0	0.826295	0.501	0.95	0.82	0.95	0.02
1988	0	0	0.98	1	0.204615	0.501	0.95	0.18	0.501	0.85
1989	0	1	0.91	1	0.370079	0.18	0.42	0.501	0.95	0.57
1990	1	1	0.98	1	0.204615	0.18	0.42	0.501	0.05	0.67
1991	1	1	0.06	0	0.826295	0.501	0.42	0.95	0.95	0.95
1992	1	1	0.04	0	0.826295	0.501	0.42	0.82	0.501	0.67
1993	1	0	0.04	0	0.581974	0.501	0.42	0.95	1	0.42
1994	1	1	0.03	0	0.826295	0.18	0.79	0.501	0.95	0.99
1995	1	1	0.02	0	0.826295	0.501	0.79	0.501	0.95	0.89
1996	1	1	0.04	0	0.826295	0.501	0.42	0.82	0.501	0.54
1997	1	0	0.97	1	0.204615	0.18	0.95	0.18	0.05	0.8
1998	1	1	0.02	0	0.826295	0.05	0.42	0.82	0.501	0.01
1999	1	1	1	1	0.0178114	0.18	0.05	0.18	0.18	0.1
[truncated: 1,064 more rows]

## Sheet: Results(needs analysis)
Analysis of Necessary Conditions								Analysis of Necessary Conditions
Outcome variable: Without depression symptoms								Outcome variable: Without anxiety symptoms
Conditions tested:								Conditions tested:
			Consistency	Coverage				Consistency Coverage			Consistency	Coverage
Age			0.499973	0.846147				Age			0.501372	0.753126
~Age			0.500027	0.82122				~Age			0.498628	0.726861
Married			0.64669	0.844501				Married			0.646955	0.749872
~Married			0.35331	0.814079				~Married			0.353045	0.722022
Education			0.693269	0.83494				Education			0.6873	0.734697
~Education			0.306733	0.830241				~Education			0.312702	0.751249
Physicaltraining			0.371014	0.853158				Physicaltraining			0.379482	0.774532
~Physicaltraining			0.62898	0.82232				~Physicaltraining			0.620514	0.720054
Occupationalstress			0.506394	0.80889				Occupationalstress			0.491202	0.696418
~Occupationalstress			0.493606	0.860347				~Occupationalstress			0.508797	0.78713
Self-ratedhealth			0.701462	0.854629				Self-ratedhealth			0.70742	0.764997
~Self-ratedhealth			0.298519	0.787725				~Self-ratedhealth			0.292562	0.68522
Sleepduration			0.629388	0.846517				Sleepduration			0.638075	0.761724
~Sleepduration			0.370605	0.812277				~Sleepduration			0.361918	0.704065
Socialsupport			0.532887	0.870722				Socialsupport			0.538966	0.781654
~Socialsupport			0.467114	0.794737				~Socialsupport			0.461036	0.696216

## Sheet: Results(sufficiency analysis)
**********************																**********************
*TRUTH TABLE ANALYSIS*																*TRUTH TABLE ANALYSIS*
**********************																**********************
File: C:/Users/wddd/Desktop/Calibrated data.csv																File: C:/Users/wddd/Desktop/Calibrated data.csv
Model: Without depression symptoms = f(Age, Married, Education, Physicaltraining, Occupationalstress, Self-ratedhealth, Sleepduration, Socialsupport)																Model: Without anxiety symptoms = f(Age, Married, Education, Physicaltraining, Occupationalstress, Self-ratedhealth, Sleepduration, Socialsupport)
Algorithm: Quine-McCluskey																Algorithm: Quine-McCluskey
--- COMPLEX SOLUTION ---																--- COMPLEX SOLUTION ---
frequency cutoff: 10																frequency cutoff: 10
consistency cutoff: 0.852367																consistency cutoff: 0.801558
											raw coverage	unique coverage	consistency															raw coverage	unique coverage	consistency
---------- ---------- ----------																---------- ---------- ----------
Married*Education*~Occupationalstress*Self-ratedhealth*Sleepduration											0.206488	0.0336539	0.885037			Age*Married*~Occupationalstress*Self-ratedhealth*Sleepduration*Socialsupport												0.179825	0.179823	0.821749
Age*Married*~Occupationalstress*Self-ratedhealth*Socialsupport											0.215105	0.0073424	0.886646			~Age*~Married*Education*Physicaltraining*~Occupationalstress*Self-ratedhealth*Sleepduration*Socialsupport												0.0622273	0.0622262	0.802691
Married*Education*~Physicaltraining*Self-ratedhealth*Socialsupport											0.231708	0.00989535	0.874834			solution coverage: 0.242051
Married*~Occupationalstress*Self-ratedhealth*Sleepduration*Socialsupport											0.192361	0.00187385	0.894192			solution consistency: 0.816763
~Age*Education*Self-ratedhealth*Sleepduration*Socialsupport											0.215353	0.0377577	0.86966
Age*Married*Education*Self-ratedhealth*Socialsupport											0.236779	0.00638554	0.883751
Age*Married*Self-ratedhealth*Sleepduration*Socialsupport											0.214108	0.0100646	0.892593			**********************
~Age*~Married*Education*Physicaltraining*~Occupationalstress*Self-ratedhealth*Socialsupport											0.0653478	0.00503793	0.87151			*TRUTH TABLE ANALYSIS*
solution coverage: 0.442061																**********************
solution consistency: 0.874038
																File: C:/Users/wddd/Desktop/Calibrated data.csv
																Model: Without anxiety symptoms = f(Age, Married, Education, Physicaltraining, Occupationalstress, Self-ratedhealth, Sleepduration, Socialsupport)
**********************																Algorithm: Quine-McCluskey
*TRUTH TABLE ANALYSIS*
**********************																--- PARSIMONIOUS SOLUTION ---
																frequency cutoff: 10
File: C:/Users/wddd/Desktop/Calibrated data.csv																consistency cutoff: 0.801558
Model: Without depression symptoms = f(Age, Married, Education, Physicaltraining, Occupationalstress, Self-ratedhealth, Sleepduration, Socialsupport)
Algorithm: Quine-McCluskey																												raw coverage	unique coverage	consistency
																---------- ---------- ----------
--- PARSIMONIOUS SOLUTION ---																Age*~Occupationalstress*Sleepduration*Socialsupport												0.210984	0.188496	0.813594
frequency cutoff: 10																~Married*Physicaltraining*~Occupationalstress*Sleepduration*Socialsupport												0.065538	0.0430497	0.807193
consistency cutoff: 0.852367																solution coverage: 0.254033
																solution consistency: 0.817174
											raw coverage	unique coverage	consistency
---------- ---------- ----------
Married*Socialsupport											0.396745	0.0807976	0.875541			**********************
Physicaltraining*Socialsupport											0.277887	0.0083757	0.875643			*TRUTH TABLE ANALYSIS*
Sleepduration*Socialsupport											0.387037	0.0375753	0.876878			**********************
Married*Education*~Occupationalstress*Sleepduration											0.214086	0.0365595	0.881984
solution coverage: 0.551508																File: C:/Users/wddd/Desktop/Calibrated data.csv
solution consistency: 0.869497																Model: Without anxiety symptoms = f(Age, Married, Education, Physicaltraining, Occupationalstress, Self-ratedhealth, Sleepduration, Socialsupport)
																Algorithm: Quine-McCluskey
**********************																--- INTERMEDIATE SOLUTION ---
*TRUTH TABLE ANALYSIS*																frequency cutoff: 10
**********************																consistency cutoff: 0.801558
																Assumptions:
File: C:/Users/wddd/Desktop/Calibrated data.csv
Model: Without depression symptoms = f(Age, Married, Education, Physicaltraining, Occupationalstress, Self-ratedhealth, Sleepduration, Socialsupport)																												raw coverage	unique coverage	consistency
Algorithm: Quine-McCluskey																---------- ---------- ----------
																Age*Married*~Occupationalstress*Self-ratedhealth*Sleepduration*Socialsupport												0.179825	0.179823	0.821749
--- INTERMEDIATE SOLUTION ---																~Age*~Married*Education*Physicaltraining*~Occupationalstress*Self-ratedhealth*Sleepduration*Socialsupport												0.0622273	0.0622262	0.802691
frequency cutoff: 10																solution coverage: 0.242051
consistency cutoff: 0.852367																solution consistency: 0.816763
Assumptions:
											raw coverage	unique coverage	consistency
---------- ---------- ----------
Married*Education*~Occupationalstress*Self-ratedhealth*Sleepduration											0.206488	0.0336539	0.885037
Age*Married*~Occupationalstress*Self-ratedhealth*Socialsupport											0.215105	0.0073424	0.886646
Married*Education*~Physicaltraining*Self-ratedhealth*Socialsupport											0.231708	0.00989535	0.874834
Married*~Occupationalstress*Self-ratedhealth*Sleepduration*Socialsupport											0.192361	0.00187385	0.894192
~Age*Education*Self-ratedhealth*Sleepduration*Socialsupport											0.215353	0.0377577	0.86966
Age*Married*Education*Self-ratedhealth*Socialsupport											0.236779	0.00638554	0.883751
Age*Married*Self-ratedhealth*Sleepduration*Socialsupport											0.214108	0.0100646	0.892593
~Age*~Married*Education*Physicaltraining*~Occupationalstress*Self-ratedhealth*Socialsupport											0.0653478	0.00503793	0.87151
solution coverage: 0.442061
solution consistency: 0.874038
